# Supplementary material for: Detection of circulating natural antibodies to inflammatory cytokines in type-2 diabetes and clinical significance
Source: J Inflamm (Lond). 2017 Nov 6;14:24. doi: 10.1186/s12950-017-0171-6 (PMC5674864; doi:10.1186/s12950-017-0171-6)
Supplement: Additional file 1: — Supplementary information. (XLSX 195 kb) [file 12950_2017_171_MOESM1_ESM.xlsx]

## Sheet: Sheet1
Plate	Group	ID	TNF-α	IL1ß	IL1α	IL8	IL6		Sex	Age	民族	病案编号	诊断日期	入院日期	Duration	体检项目				现病史					既往病史
			SBR	SBR	SBR	SBR	SBR	State								身高(M)	体重(Kg)	腰围CM）	BMI	Ⅱ型糖尿病	冠心病	动脉粥样硬化	脑梗塞/脑出血	高血压	肿瘤	自身免疫病	精神疾病	吸烟史	酗酒史
1	P1(糖尿病组)	111	1.36169	1.46102	1.56086	0.813517	1.11274	patient	2	39	汉	2340848	2015-09-01	2015-09-01	0	1.63	67	80	25.2174	有	无	无	无	有	无	无	无	无	无
	P2	129	0.842351	0.7495	0.952901	0.678893	0.992765	patient	2	42	汉	2347726	2009-10-01	2015-09-01	5.91667	1.51	54	74	23.6832	有	无	无	无	无	无	无	无	无	无
	P3	131	1.15927	0.892822	0.689877	0.614465	1.02094	patient	1	45	汉	2041257	2014-10-01	2014-10-01	0	1.68	64	82	22.6757	有	无	无	无	无	无	无	无	无	无
	P4	132	0.710516	0.95539	0.73858	0.62133	0.923437	patient	2	39	汉	2277003	2015-08-01	2015-09-01	0.0833333	1.6	65	32	25.3906	有	无	无	无	无	无	无	无	无	无
	P5	135	0.798343	0.665256	0.477531	0.500145	0.808909	patient	2	52	汉	*34753	2009-10-01	2009-10-01	0	1.72	69	91	23.3234	有	无	有	有	有	无	无	无	无	无
	P6	137	0.4237	0.453017	0.450556	0.382409	0.827615	patient	2	47	汉	*241832	2014-03-01	2014-03-01	0	1.6	60	76	23.4375	有	无	无	无	有	无	无	无	无	无
	P7	139	1.03705	1.25616	1.10809	0.850421	1.18341	patient	2	64	汉	*262914	2013-02-01	2015-04-01	2.16667	1.63	67	76	25.2174	有	无	无	无	无	无	无	无	无	无
	P8	141	1.10916	1.14178	0.951481	0.668257	1.11569	patient	1	65	汉	*245936	2014-06-01	2014-06-01	0	1.65	61	88	22.4059	有	无	无	有	有	无	无	无	有	无
	P9	456	0.621438	0.756066	1.10228	0.933638	0.984503	patient	1	40	汉	2139944	2015-07-01	2016-01-01	0.5	1.7	69	86	23.8754	有	无	无	无	无	无	无	无	有	无
	P10	144	1.05944	0.760538	0.864753	0.695169	0.88463	patient	1	56	汉	2396941	2015-10-01	2015-10-01	0	1.72	65	91	21.9713	有	无	无	无	无	无	无	无	有	有
	C1(对照组)	579	1.14889	0.923534	1.21327	1.01695	1.19512	control	1	34	汉	275023		2015-11-01		1.66	55	79	19.9594	无	无	无	无	无	无	无	无	有	无
	C2	580	0.690798	0.424478	0.726667	0.6884	0.960219	control	1	49	汉	135808		2015-11-01		1.68	62.5	77	22.1443	无	无		无	无		无	无	无	无
	C3	581	0.460088	0.424878	0.885123	0.524575	0.937697	control	1	47	汉	273528		2015-10-01		1.72	72	82	24.3375	无	无	无	无	无	无	无	无	有	有
	C4	882	0.922542	0.546657	1.27481	0.694911	0.987082	control	1	38	汉	278563		2016-01-01		1.72	58	78	19.6052	无	无	无	无	无	无	无	无	有	有
	C5	883	0.551414	0.272772	0.693457	0.494054	0.958246	control	2	33	汉	278618		2016-01-01		1.55	60	82	24.974	无	无	无	无	无	无	无	无	无	无
	C6	586	0.80682	0.727595	0.832531	0.781835	1.09043	control	1	32	汉	275013		2015-11-01		1.7	67	79	23.1834	无	无	无	无	无	无	无	无	无	无
	C7	587	0.83092	0.858679	1.04988	0.750024	1.11182	control	1	59	汉	256204		2015-11-01		1.58	59	82	23.634	无	无	无	无	无	无	无	无	有	无
	C8	588	1.80044	0.76477	1.26568	1.04693	1.1737	control	1	32	汉	274969		2015-11-01		1.7	57	79	19.7232	无	无	无	无	无	无	无	无	有	无
	C9	589	1.07125	0.555219	0.856852	0.810262	1.02647	control	2	51	汉	273362		2015-10-01		1.65	48	71	17.6309	无	无	无	有	无	无	无	无	无	无
	C10	591	0.58554	0.575522	0.885185	0.737003	0.961692	control	1	54	汉	219633		2015-11-01		1.7	65	79	22.4913	无	无	无	有	无	无	无	无	有	有
	C11	595	1.13422	1.04564	1.35068	1.1167	1.21985	control	2	36	汉	144898		2015-11-01		1.6	52.5	71	20.5078	无	无	无	无	无	无	无	无	无	无
2	P1(糖尿病组)	146	0.999204	0.966101	0.77192	0.651443	0.942907	patient	2	61	汉	2235334	2014-10-01	2015-10-01	1	1.57	64	82	25.9645	有	无	无	无	无	无	无	无	无	无
	P2	468	1.21858	0.794043	1.06143	0.808495	0.958926	patient	1	47	汉	2475104	2016-01-01	2016-01-01	0	1.67	76	94	27.2509	有	无	无	无	无	无	无	无	有	无
	P3	151	1.14528	0.765688	0.880878	0.736915	1.01409	patient	2	67	汉	2396708	2008-06-01	2015-10-01	7.33333	1.56	58	70	23.833	有	无	无	无	有	无	无	无	无	无
	P4	152	2.0727	1.28485	1.8038	1.2877	1.32078	patient	2	49	汉	2391466	2014-11-01	2015-04-01	0.416667	1.5	80	85	35.5556	有	无	无	无	无	无	无	无	无	无
	P5	154	0.630262	0.472754	0.726655	0.664935	0.976447	patient	2	49	汉	272813	2015-09-01	2015-09-01	0	1.57	69	76	27.993	有	无	无	无	无	无	无	无	无	无
	P6	155	1.06075	0.631353	1.11949	1.06722	1.15121	patient	1	51	汉	2315526	2014-05-01	2015-09-01	1.33333	1.73	93	94	31.0735	有	无	有	无	无	无	无	无	无	有
	P7	156	0.911945	0.569233	0.72958	0.690875	0.991164	patient	2	53	汉	2269695	2015-09-01	2015-10-01	0.0833333	1.59	55	79	21.7555	有	无	无	有	无	无	无	无	无	无
	P8	158	0.532765	0.550992	1.93887	0.842087	1.04132	patient	1	48	汉	272723	2015-05-01	2015-10-01	0.416667	1.75	86	92	28.0816	有	无	无	无	无	无	无	无	有	有
	P9	162	0.44562	0.410806	0.577843	0.418447	0.694984	patient	2	47	汉	1096174	2007-06-01	2015-10-01	8.33333	1.5	58	85	25.7778	有	无	无	无	无	无	无	无	无	无
	P10	165	0.671786	0.451933	0.832176	0.60651	0.7705	patient	2	41	汉	*63965	1905-06-30	2015-10-01	7.8	1.56	50	71	20.5457	有	无	无	无	无	无	无	无	无	无
	C1(对照组)	596	1.22127	0.765286	0.923729	0.880874	1.09146	control	2	42	汉	274754		2015-11-01		1.58	53	74	21.2306	无	无	无	无	无	无	无	无	无	无
	C2	884	0.459811	1.22862	1.1336	0.816301	1.19396	control	1	71	汉	277471		2016-01-01		1.62	60	77	22.8624	无	无	无	有	有	无	无	无	无	无
	C3	599	0.681001	0.577664	0.787934	0.737376	1.02601	control	2	64	汉	263932		2015-11-01		1.55	55	76	22.8928	无	无	无	有	有	无	无	无	无	无
	C4	601	0.83595	0.659459	0.903985	0.804592	1.14547	control	2	34	汉	275526		2015-11-01		1.6	58	72	22.6562	无	无	无	无	无	无	无	无	无	无
	C5	602	0.658021	0.62034	0.993931	0.82334	1.20029	control	1	57	汉	275522		2015-11-01		1.65	51	74	18.7328	无	无	无	无	无	无	无	无	有	无
	C6	603	0.647099	0.755363	0.94479	0.931278	1.14938	control	1	47	汉	275314		2015-11-01		1.58	49.8	74	19.9487	无	无	无	无	无	无	无	无	无	无
	C7	604	1.87452	1.05426	1.43539	0.992624	1.26369	control	2	35	汉	275527		2015-11-01		1.63	6.5	77	2.44646	无	无	无	无	无	无	无	无	无	无
	C8	605	1.22947	0.673225	1.56373	0.884962	1.0411	control	2	53	汉	275524		2015-11-01		1.5	53	76	23.5556	无	无	无	无	无	无	无	无	无	无
	C9	606	1.42389	0.738557	1.36219	0.941974	1.09226	control	1	37	汉	275399		2015-11-01		1.72	70	81	23.6614	无	无	无	无	无	无	无	无	有	无
	C10	607	0.77372	0.833658	0.960219	0.837354	1.12074	control	2	59	汉	275021		2015-11-01		1.54	58	74	24.4561	无	无	无	无	无	无	无	无	无	无
	C11	609	0.77463	0.581393	1.08709	0.988874	1.10322	control	1	32	汉	20840		2015-11-01		1.62	75	94	28.578	无	无	无	无	无	无	无	无	无	无
3	P1(糖尿病组)	480	1.06185	1.1312	1.21019	0.891399	1.0784	patient	2	65	汉	236725	2014-10-01	2016-01-01	1.25	1.53	56	79	23.9224	有	有	无	有	有	无	无	无	无	无
	P2	168	0.601143	0.620984	0.627728	0.690538	0.998393	patient	1	45	汉	257323	2014-11-01	2015-10-01	0.916667	1.6	66	85	25.7812	有	无	无	无	无	无	无	无	无	无
	P3	481	0.594634	0.977855	0.910698	0.79331	1.16092	patient	1	56	汉	278830	2015-11-01	2016-01-01	0.166667	1.8	69	79	21.2963	有	无	无	无	无	无	无	无	有	有
	P4	176	0.574439	0.623334	1.10083	0.825104	1.1619	patient	1	52	汉	276592	2010-08-01	2015-10-01	5.16667	1.64	61	82	22.68	有	无	无	无	无	无	无	无	无	有
	P5	178	1.00213	0.97564	1.3197	1.20385	1.39944	patient	1	50	汉	274231	2015-04-01	2015-10-01	0.5	1.62	56.8	76	21.643	有	无	无	无	有	无	无	无	有	无
	P6	186	0.628274	0.641172	1.33192	0.804906	1.21795	patient	1	42	汉	273828	2015-05-01	2015-10-01	0.416667	1.6	67	91	26.1719	有	无	无	无	无	无	无	无	有	无
	P7	202	1.80812	1.23372	1.13311	1.02928	1.33756	patient	2	58	汉	275320	2013-06-01	2015-11-01	2.41667	1.55	45	68	18.7305	有	无	无	有	有	无	无	无	无	无
	P8	203	1.3091	0.96744	1.17061	0.961962	1.28532	patient	2	66	汉	275103	2015-05-01	2015-11-01	0.5	1.6	80	91	31.25	有	无	无	无	无	无	无	无	无	无
	P9	482	0.916592	1.07723	0.955349	0.889328	1.04192	patient	2	51	汉	271063	2015-09-01	2016-01-01	0.333333	1.6	57	79	22.2656	有	无	无	有	有	无	无	无	无	无
	P10	205	0.316611	0.305889	0.543652	0.402453	0.769762	patient	2	47	汉	275361	2015-06-01	2015-11-01	0.416667	1.69	56	85	19.6072	有	无	无	无	无	无	无	无	有	无
	C1(对照组)	610	2.21218	0.644768	1.02674	0.849028	1.08849	control	2	37	汉	275488		2015-11-01		1.56	55	76	22.6003	无	无	无	无	无	无	无	无	无	无
	C2	611	1.96766	1.20797	1.2374	1.17662	1.15962	control	1	46	汉	275480		2015-11-01		1.75	69	82	22.5306	无	无	无	无	无	无	无	无	无	无
	C3	612	0.8222	0.447972	1.04073	0.702963	1.06977	control	1	35	汉	275482		2015-11-01		1.68	64	79	22.6757	无	无	无	无	无	无	无	无	无	无
	C4	613	0.64346	0.626786	0.737319	0.781332	1.02867	control	1	47	汉	275453		2015-11-01		1.68	54	77	19.1327	无	无	无	无	无	无	无	无	有	有
	C5	614	2.47129	1.53405	1.95081	1.53007	1.49549	control	2	46	汉	259495		2015-11-01		1.55	54.8	71	22.8096	无	无	无	无	无	无	无	无	无	无
	C6	615	1.14922	0.980915	1.06571	0.93259	1.27317	control	1	40	汉	275335		2015-11-01		1.6	67	82	26.1719	无	无	无	无	无	无	无	无	有	无
	C7	616	0.719734	0.662894	1.07793	0.782797	1.11629	control	2	45	汉	275426		2015-11-01		1.63	73	86	27.4756	无	无	无	无	无	无	无	无	无	无
	C8	617	0.559253	0.516064	0.70289	0.697356	1.10287	control	2	37	汉	275523		2015-11-01		1.56	43.5	67	17.8748	无	无	无	无	无	无	无	无	无	无
	C9	618	1.20954	0.674595	0.904165	0.862281	1.14093	control	1	36	汉	275185		2015-11-01		1.62	70	91	26.6728	无	有	无	无	无	无	无	无	无	无
	C10	619	2.05529	1.33399	1.31248	1.15769	1.39829	control	1	66	汉	153874		2015-11-01		1.62	60	85	22.8624	无	有	有	有	无	无	无	无	有	有
	C11	620	1.12439	1.06071	1.22472	1.04973	1.26083	control	1	65	汉	143684		2015-11-01		1.65	55	77	20.202	无	无	无	无	无	无	无	无	无	无
4	P1(糖尿病组)	301	1.48754	1.00778	0.953871	0.939414	1.09778	patient	1	47	汉	2444622	2015-07-01	2015-12-01	0.416667	1.67	63	79	22.5896	有	无	无	无	无	无	无	无	有	无
	P2	302	0.921086	0.663034	0.764615	0.876431	0.967478	patient	1	43	汉	275006	2012-06-01	2015-11-01	3.41667	1.72	79	92	26.7036	有	无	无	无	无	无	无	无	无	无
	P3	303	1.05406	0.837433	0.936972	0.939043	1.17335	patient	2	64	汉	2357358	2016-06-01	2015-11-01	0	1.56	57.5	79	23.6275	有	无	无	无	无	无	无	无	无	无
	P4	304	1.47372	1.05453	1.39541	1.15292	1.23545	patient	1	40	汉	277400	2015-12-01	2015-12-01	0	1.72	91	97	30.7599	有	无	无	有	有	无	无	无	有	无
	P5	305	0.306685	0.60588	0.770391	0.52619	1.00281	patient	1	45	汉	274958	2015-07-01	2015-11-01	0.333333	1.62	55	79	20.9572	有	无	无	无	无	无	无	无	有	无
	P6	306	1.61782	1.23444	1.80514	1.60758	1.31046	patient	2	60	汉	274759	2015-05-01	2015-11-01	0.5	1.52	63	79	27.268	有	无	无	无	无	无	无	无	无	无
	P7	307	0.393935	0.424899	0.707277	0.599608	1.07471	patient	2	60	汉	274447	2008-06-01	2015-11-01	7.41667	1.5	47.5	73	21.1111	有	无	无	有	有	无	无	无	无	无
	P8	308	0.697205	0.641774	0.929126	0.927291	1.09585	patient	1	54	汉	2441748	2015-12-01	2015-12-01	0	1.83	84	94	25.0829	有	无	无	无	有	无	无	无	有	无
	P9	309	0.316847	0.494151	0.402828	0.430144	0.762249	patient	1	40	汉	275042	2015-07-01	2015-11-01	0.333333	1.6	63	80	24.6094	有	无	无	无	无	无	无	无	无	无
	P10	483	0.390548	0.469847	0.468529	0.460471	0.639476	patient	2	58	汉	278895	2015-10-01	2016-01-01	0.25	1.57	52	71	21.0962	有	无	无	无	无	无	无	无	无	无
	C1(对照组)	621	1.14616	0.637415	0.820486	0.764547	0.927751	control	1	42	汉	275474		2015-11-01		1.67	69	85	24.7409	无	无	无	无	无	无	无	无	无	无
	C2	622	1.36258	1.01606	1.62769	1.0408	1.20469	control	1	52	汉	275447		2015-11-01		1.65	55	76	20.202	无	无	无	无	无	无	无	无	无	无
	C3	885	0.493377	0.439415	0.971461	0.714059	1.01412	control	1	44	汉	278514		2016-01-01		1.65	50	74	18.3655	无	无	无	无	无	无	无	无	有	无
	C4	701	2.1144	1.43148	1.76849	1.37348	1.322	control	2	34	汉	277477		2015-12-01		1.58	52	71	20.83	无	无	无	无	无	无	无		无	无
	C5	702	0.492776	0.669839	0.897051	0.795583	1.09593	control	1	41	汉	276881		2015-12-01		1.68	52	74	18.424	无	无	无	无	无	无	无	无	无	有
	C6	704	1.69935	1.02758	1.2741	1.03836	1.13512	control	1	39	汉	277016		2015-12-01		1.63	54	79	20.3244	无	无	无	无	无	无	无	无	无	有
	C7	705	1.45538	1.21105	1.41481	1.19628	1.29387	control	1	46	汉	276319		2015-12-01		1.7	58	79	20.0692	无	无	无	无	有	无	无	无
	C8	706	1.16045	0.853845	1.62959	1.06069	1.16489	control	2	45	汉	277756		2016-01-01		1.59	60	79	23.7332	无	无	无	无	无	无	无	无	无	无
	C9	707	0.910765	0.833207	0.924642	0.842322	1.10311	control	2	43	汉	271982		2015-09-01		1.6	60	76	23.4375	无	无	无	有	有	无	无	无	无	无
	C10	708	0.38806	0.536049	0.58398	0.438283	0.760937	control	1	39	汉	277752		2016-01-01		1.65	62.5	82	22.9568	无	无	无	无	无	无	无	无	无	无
	C11	709	0.695776	0.680025	0.968874	0.801898	1.01787	control	1	55	汉	276341		2015-12-01		1.66	55	76	19.9594	无	无	无	无	无	无	无	无	无	无
5	P1(糖尿病组)	311	1.254	0.933794	1.11894	1.18512	1.31777	patient	1	34	汉	2259982	2015-12-01	2015-12-01	0	1.7	70	86	24.2215	有	无	无	无	无	无	无	无	无	无
	P2	312	0.886264	0.660753	0.599064	0.902229	1.18845	patient	1	60	汉	165067	2009-08-01	2015-11-01	6.25	1.65	67.8	84	24.9036	有	无	有	无	有	无	无	无	有	无
	P3	313	0.456398	0.392003	0.861144	0.797649	1.12227	patient	1	39	汉	2441746	2015-12-01	2016-01-01	0.0833333	1.63	75	91	28.2284	有	无	无	无	无	无	无	无	无	无
	P4	314	0.775887	0.635997	1.09641	1.03839	1.35963	patient	2	61	汉	2257875	2008-09-01	2015-12-01	7.25	1.53	57	79	24.3496	有	无	无	无	无	无	无	无	无	无
	P5	315	0.899026	0.924321	1.59764	0.992848	1.34309	patient	1	60	汉	1010579	2008-09-01	2015-12-01	7.25	1.81	90	104	27.4717	有	无	无	无	无	无	无	无	无	无
	P6	316	0.825926	0.718271	1.22915	1.29061	1.45881	patient	2	44	汉	222014	2009-08-01	2015-12-01	6.33333	1.5	51	73	22.6667	有	有	无	无	有	无	无	无	无	无
	P7	317	0.831747	0.657089	0.99397	1.16123	1.35715	patient	1	44	汉	1819585	2014-06-01	2015-12-01	1.5	1.62	64	83	24.3865	有	无	无	无	无	无	无	无	无	无
	P8	318	0.871152	0.610457	1.09704	1.1279	1.35822	patient	2	51	汉	2404320	2015-12-01	2015-12-01	0	1.55	54	70	22.4766	有	无	无	无	无	无	无	无	无	无
	P9	319	0.710288	0.794107	1.51139	0.996728	1.31164	patient	1	25	汉	1765290	2012-09-01	2015-12-01	3.25	1.7	69	82	23.8754	有	无	无	无	无	无	无	无	有	无
	P10	320	0.504758	0.43068	0.416647	0.72259	1.07503	patient	1	37	汉	2442200	2015-11-01	2015-12-01	0.0833333	1.63	65	82	24.4646	有	无	无	无	无	无	无	无	有	无
	C1(对照组)	710	0.961715	0.388967	0.606681	0.69052	0.932408	control	2	42	汉	256163		2015-12-01		1.57	75	85	30.4272	无	无	无	无	有	无	无	无	无	无
	C2	711	2.35374	1.01753	1.42672	1.45804	1.4359	control	1	50	汉	276777		2015-12-01		1.65	69	88	25.3444	无	无	无	无	无	无	无	无	有	有
	C3	712	1.0572	0.867274	1.27549	1.42943	1.48631	control	1	34	汉	276889		2015-12-01		1.63	64	76	24.0882	无	无	无	无	无	无	无	无	无	无
	C4	713	1.80219	0.864552	1.43355	1.28456	1.47118	control	2	40	汉	276768		2015-12-01		1.55	60	76	24.974	无	无	无	无	无	无	无	无	无	无
	C5	714	0.580544	0.687287	1.62342	1.06483	1.55435	control	1	61	汉	276813		2015-12-01		1.62	63	81	24.0055	无	无	无	无	无	无	无	无	有	无
	C6	715	1.00627	0.645889	1.25121	1.2364	1.54301	control	2	52	汉	277772		2016-01-01		1.57	59	79	23.9361	无	无	无	无	无	无	无	无	无	无
	C7	716	1.88906	0.970168	1.3615	1.31834	1.41279	control	1	45	汉	247563		2016-01-01		1.69	70	87	24.5089	无	无	无	无	无	无	无	无	有	无
	C8	717	1.29251	0.892709	0.976672	1.06623	1.25996	control	1	38	汉	253937		2015-12-01		1.65	65	79	23.8751	无	无	无	无	无	无	无	无	无	无
	C9	718	1.25915	0.751034	1.36912	1.19326	1.44758	control	1	44	汉	256936		2015-12-01		1.48	38	71	17.3484	无	无	无	无	无	无	无	无	无	无
	C10	719	1.25311	1.17439	1.6792	1.44046	1.57419	control	2	32	汉	276876		2015-12-01		1.6	50	69	19.5312	无	无	无	无	无	无	无	无	无	无
	C11	720	0.5239	0.418956	0.94049	0.957772	1.09174	control	1	58	汉	*65140		2015-12-01		1.68	63	81	22.3214	无	无	无	无	无	无	无	无	有	无
6	P1(糖尿病组)	321	0.717921	1.4347	2.32774	1.15067	1.18128	patient	1	61	汉	115934	2014-08-01	2015-12-01	1.33333	1.7	57.5	76	19.8962	有	无	无	无	有	无	无	无	有	无
	P2	322	1.11872	1.21141	2.08286	1.26466	1.23809	patient	1	64	汉	214265	2013-06-01	2015-11-01	2.41667	1.7	75	92	25.9516	有	无	无	有	有	无	无	无	有	有
	P3	323	0.427523	0.671719	1.31786	0.997635	1.04444	patient	1	40	汉	2382715	2015-10-01	2015-12-01	0.166667	1.72	67	81	22.6474	有	无	无	无	无	无	无	无	有	无
	P4	324	0.560243	0.564467	1.4711	0.853688	1.0278	patient	1	49	汉	228307	2013-06-01	2015-12-01	2.5	1.72	85	97	28.7317	有	有	有	无	有	无	无	无	无	无
	P5	484	0.442187	0.629457	1.43295	1.17817	1.27982	patient	1	46	汉	278842	2016-01-01	2016-01-01	0	1.68	70	86	24.8016	有	有	无	无	有	无	无	无	无	无
	P6	326	0.942155	0.42259	1.17375	0.909815	1.16455	patient	1	44	汉	*340154	2010-06-01	2015-11-01	5.41667	1.68	69	87	24.4473	有	无	无	无	无	无	无	无	无	无
	P7	327	0.696193	0.558106	1.69906	1.23629	1.23114	patient	1	60	汉	277206	2015-12-01	2015-12-01	0	1.78	82.5	91	26.0384	有	无	无	无	无	无	无	无	无	有
	P8	328	0.959871	0.843299	1.48	1.64411	1.4983	patient	1	45	汉	277097	2012-10-01	2015-12-01	3.16667	1.7	63	78	21.7993	有	无	无	无	有	无	无	无	无	无
	P9	329	1.21327	0.592953	1.6672	1.05107	1.09446	patient	1	61	汉	261744	2008-11-01	2015-12-01	7.08333	1.62	65	80	24.7676	有	无	无	有	有	无	无	无	无	有
	P10	330	1.02173	1.03711	1.45357	1.24036	1.05044	patient	1	55	汉	277083	2009-05-01	2015-12-01	6.58333	1.7	70	85	24.2215	有	无	无	无	有	无	无	无	有	有
	C1(对照组)	721	0.98248	0.432657	1.31872	0.862648	0.912262	control	1	32	汉	277723		2016-01-01		1.78	80	86	25.2493	无	无	无	无	无	无	无	无	有	无
	C2	722	0.764314	0.479451	0.965671	0.991247	1.04943	control	2	49	汉	275251		2015-12-01		1.63	58	74	21.83	无	无	无	无	有	无	无	无	无	无
	C3	723	0.487031	1.01571	1.17128	1.07488	1.08441	control	2	32	汉	276907		2015-12-01		1.59	51	69	20.1733	无	无	无	无	无	无	无	无	无	无
	C4	886	0.870229	0.848816	1.20153	1.39144	1.36035	control	2	54	汉	237253		2016-01-01		1.59	65	80	25.711	无	有	无	无	有	无	无	无	无	无
	C5	725	1.17579	0.886885	1.39763	1.603	1.52519	control	1	45	汉	277685		2015-12-01		1.75	80	91	26.1224	无	无	无	有	无	无	无	无	无	无
	C6	726	0.776745	0.661486	0.862188	1.02485	1.13423	control	1	41	汉	277032		2015-12-01		1.72	65	82	21.9713	无	无	无	无	无	无	无	无	无	无
	C7	727	0.950083	1.1296	1.56508	1.49042	1.51194	control	2	45	汉	277094		2015-12-01		1.58	70	85	28.0404	无	无	无	无	无	无	无	无	无	无
	C8	728	0.411569	0.567565	1.2369	1.1369	1.14213	control	2	42	汉	277230		2015-12-01		1.54	45	71	18.9745	无	无	无	无	无	无	无	无	无	无
	C9	729	0.292356	0.600752	0.762981	1.06343	1.1096	control	1	35	汉	277241		2015-12-01		1.69	71	84	24.8591	无	无	无	无	无	无	无	无	有	无
	C10	730	0.305569	0.404668	1.72788	1.16311	1.21411	control	2	57	汉	277240		2015-12-01		1.52	49	73	21.2084	无	无	无	无	无	无	无	无	无	无
	C11	731	0.827053	0.571271	1.43125	1.30739	1.3055	control	2	38	汉	277220		2015-12-01		1.57	56	74	22.719	无	无	无	无	无	无	无	无	无	无
7	P1(糖尿病组)	331	1.59072	0.47866	1.05374	0.841774	0.834425	patient	2	54	汉	2373740	2014-06-01	2015-11-01	1.41667	1.6	59	75	23.0469	有	无	无	无	有	无	无	无	无	无
	P2	485	0.695891	1.12521	1.01856	0.777764	0.826536	patient	2	45	汉	278834	2015-10-01	2016-01-01	0.25	1.65	69	88	25.3444	有	无	无	无	有	无	无	无	无	无
	P3	334	0.977353	0.929629	1.27579	1.13376	1.11087	patient	1	41	汉	2356489	2014-10-01	2015-11-01	1.08333	1.73	85	89	28.4005	有	无	无	无	无	无	无	无	有	有
	P4	335	1.15285	0.457755	0.552831	0.919195	1.04642	patient	1	36	汉	2423915	2015-10-01	2015-12-01	0.166667	1.68	70	84	24.8016	有	无	无	无	无	无	无	无	无	无
	P5	336	0.519073	0.536973	0.89277	0.91491	1.01767	patient	1	45	汉	2373460	2012-06-01	2015-12-01	3.5	1.73	85	94	28.4005	有	无	无	无	无	无	无	无	无	无
	P6	337	0.654353	0.692018	2.40246	1.16675	1.24007	patient	2	68	汉	2371452	2014-05-01	2015-01-01	0.666667	1.63	69	91	25.9701	有	无	无	无	无	无	无	无	无	无
	P7	338	0.317317	0.39802	0.736063	1.16778	1.03606	patient	1	49	汉	221438	2015-11-01	2015-12-01	0.0833333	1.67	55	74	19.721	有	无	无	无	无	无	无	无	无	无
	P8	339	0.704297	0.598542	0.714554	1.09177	1.13288	patient	1	51	汉	277357	2015-12-01	2015-12-01	0	1.65	51	78	18.7328	有	无	无	无	无	无	无	无	无	无
	P9	340	1.894	0.716408	0.777325	0.881919	1.06543	patient	1	44	汉	2373519	2015-11-01	2015-11-01	0	1.68	74	88	26.2188	有	无	无	无	无	无	无	无	无	无
	P10	341	0.56609	0.566405	0.500157	1.04207	1.04346	patient	1	61	汉	2103230	2010-06-01	2015-12-01	5.5	1.7	60	82	20.7612	有	无	无	无	无	无	无	无	无	有
	C1(对照组)	732	1.9653	0.53326	1.09701	0.864739	0.98383	control	1	56	汉	122692		2015-12-01		1.65	66	79	24.2424	无	无	无	无	无	无	无	无	有	有
	C2	887	0.790862	0.608914	1.09538	0.930034	0.939527	control	2	50	汉	278802		2016-01-01		1.55	49	69	20.3954	无	无	无	无	无	无	无	无	无	无
	C3	734	1.19857	0.81103	1.09601	1.31598	1.22337	control	1	42	汉	277305		2015-12-01		1.72	75	87	25.3515	无	无	无	无	无	无	无	无	无	无
	C4	735	0.861879	0.600789	0.684894	1.31517	1.17421	control	1	50	汉	277335		2015-12-01		1.69	75	85	26.2596	无	无	无	无	无	无	无	无	有	无
	C5	736	0.898562	0.65681	1.85558	0.922751	1.09059	control	1	36	汉	277276		2015-12-01		1.72	82	88	27.7177	无	无	无	无	无	无	无	无	无	无
	C6	737	0.515371	0.592261	0.780021	0.8012	0.99749	control	1	39	汉	277263		2015-12-01		1.71	66.5	85	22.742	无	无	无	无	无	无	无	无	无	无
	C7	738	0.838801	0.583551	0.849501	1.0102	1.09366	control	1	43	汉	258785		2015-12-01		1.68	79	91	27.9904	无	无	无	无	无	无	无	无	有	无
	C8	739	0.635581	0.538899	1.58676	1.07279	0.903048	control	2	49	汉	277313		2015-12-01		1.55	54	71	22.4766	无	无	无	无	无	无	无	无
	C9	740	0.527512	0.565213	0.979745	0.986932	1.05232	control	1	52	汉	270773		2015-12-01		1.68	67	79	23.7387	无	无	无	无	无	无	无	无	有	无
	C10	741	0.203048	0.266355	1.44855	0.65	0.745493	control	1	41	汉	277150		2015-12-01		1.67	57	79	20.4382	无	无	无	无	无	无	无	无	有	无
	C11	742	1.29984	1.31862	0.932527	1.51577	1.40877	control	1	48	汉	277314		2015-12-01		1.72	46	74	15.5489	无	无	无	无	无	无	无	无	无	无
8	P1(糖尿病组)	342	1.72917	1.50024	0.797285	1.19689	1.27487	patient	1	51	汉	2382630	2014-06-01	2015-11-01	1.41667	1.7	65	79	22.4913	有	无	无	无	无	无	无	无	无	无
	P2	343	0.550364	0.409721	1.056	0.978592	1.3021	patient	2	41	汉	2383868	2015-11-01	2015-11-01	0	1.56	63	80	25.8876	有	无	无	无	无	无	无	无	无	无
	P3	344	0.739296	0.771184	1.21809	1.21209	1.30777	patient	1	50	汉	2370920	2015-05-01	2015-11-01	0.5	1.65	70	85	25.7117	有	无	无	无	无	无	无	无	无	无
	P4	345	0.303251	0.294857	1.137	0.788449	0.969443	patient	1	48	汉	277181	2015-12-01	2015-12-01	0	1.67	59	76	21.1553	有	无	无	无	无	无	无	无	有	有
	P5	346	0.473974	0.533281	0.691876	1.19974	1.27364	patient	2	43	汉	2023399	2007-03-01	2015-12-01	8.75	1.63	63	84	23.7118	有	无	无	无	无	无	无	无	无	无
	P6	347	1.71833	0.549541	1.01333	1.14194	1.18117	patient	1	51	汉	2444566	2014-05-01	2016-01-01	1.66667	1.6	62	79	24.2187	有	无	无	无	有	无	无	无	无	无
	P7	348	0.449014	0.425677	0.762035	0.933149	1.03903	patient	1	52	汉	2443154	2009-05-01	2016-01-01	6.66667	1.58	60	79	24.0346	有	无	无	无	无	无	无	无	无	有
	P8	349	0.436134	1.01374	1.16883	1.10446	1.23164	patient	1	52	汉	2355401	2011-10-01	2015-11-01	4.08333	1.7	78	91	26.9896	有	无	无	无	有	无	无	无	无	无
	P9	350	0.748357	0.704535	0.914315	1.06242	0.998005	patient	2	43	汉	2150623	2014-05-01	2015-12-01	1.58333	1.58	57	77	22.8329	有	无	无	无	无	无	无	无	无	无
	P10	351	0.376443	0.219947	1.02827	0.801349	0.830031	patient	1	52	汉	275785	2011-10-01	2015-11-01	4.08333	1.59	56	77	22.151	有	无	无	无	无	无	无	无	有	有
	C1(对照组)	743	1.59504	0.805182	0.55893	1.05187	1.06552	control	2	55	汉	277219		2015-12-01		1.58	60	74	24.0346	无	无	无	无	无	无	无	无	无	无
	C2	744	1.46367	1.46181	0.611513	1.35829	1.16874	control	1	44	汉	277275		2015-12-01		1.67	58	77	20.7967	无	无	无	无	无	无	无	无	无	无
	C3	745	1.43285	0.965871	0.816864	1.39219	1.29804	control	1	39	汉	276031		2015-12-01		1.67	66.5	79	23.8445	无	无	无	有	有	无	无	无	无	无
	C4	746	0.851927	0.619712	1.09784	1.18086	1.23437	control	1	34	汉	277283		2015-12-01		1.66	64	79	23.2254	无	无	无	无	无	无	无	无	无	无
	C5	888	0.871239	0.991017	0.449565	1.53164	1.49741	control	2	41	汉	275397		2016-01-01		1.51	56	81	24.5603	无	无	无	无	无	无	无	无	无	无
	C6	748	0.766388	0.913612	0.442437	1.33688	1.29856	control	2	33	汉	277210		2015-12-01		1.58	46	68	18.4265	无	无	无	无	无	无	无	无	无	无
	C7	749	0.673032	0.64832	0.452446	1.30918	1.35187	control	1	52	汉	277333		2015-12-01		1.72	63	78	21.2953	无	无	无	无	无	无	无	无	有	有
	C8	750	0.875822	0.976566	0.975002	1.12524	1.13262	control	2	39	汉	258374		2015-12-01		1.54	61	75	25.721	无	无	无	无	无	无	无	无	无	无
	C9	751	0.930982	0.793574	0.839811	1.33493	1.24277	control	2	50	汉	275903		2015-12-01		1.56	50	74	20.5457	无	无	无	无	有	有	无	无	无	无
	C10	752	0.380263	0.432938	0.467142	1.03748	1.14701	control	1	40	汉	276932		2015-12-01		1.68	49.5	73	17.5383	无	无	无	无	无	无	无	无	无	无
	C11	753	0.683159	0.700274	1.47764	1.23083	1.18159	control	2	47	汉	277300		2015-12-01		1.55	55	72	22.8928	无	无	无	无	无	有	无	无	无	无
9	P1(糖尿病组)	352	0.604755	0.783605	1.0226	1.01989	1.15176	patient	1	47	汉	2336655	2013-05-01	2015-12-01	2.58333	1.62	71.5	90	27.2443	有	无	无	无	无	无	无	无	无	无
	P2	353	1.13473	1.06688	1.45841	1.17087	1.14622	patient	1	34	汉	2420703	2013-07-01	2015-12-01	2.41667	1.62	80	94	30.4832	有	无	无	无	无	无	无	无	无	无
	P3	354	0.508531	0.666593	1.66238	1.19749	1.14537	patient	1	36	汉	2443156	2015-11-01	2016-01-01	0.166667	1.62	65	82	24.7676	有	无	无	无	无	无	无	无	无	有
	P4	355	0.854825	1.11619	2.20012	1.39747	1.3098	patient	1	42	汉	277521	2015-06-01	2015-12-01	0.5	1.58	43	74	17.2248	有	无	无	无	无	无	无	无	无	无
	P5	357	1.79869	1.05575	1.78317	1.17263	1.20446	patient	1	59	汉	102731	2015-10-01	2015-11-01	0.0833333	1.65	65	80	23.8751	有	无	无	无	无	无	无	无	无	无
	P6	358	0.919627	1.07856	1.53113	1.48969	1.41472	patient	2	34	汉	2308954	2015-09-01	2015-11-01	0.166667	1.58	67.5	85	27.0389	有	无	无	无	无	无	无	无	无	无
	P7	359	0.542471	0.876653	1.5869	1.18831	1.26867	patient	1	47	汉	277509	2015-06-01	2015-12-01	0.5	1.66	55	75	19.9594	有	无	无	无	无	无	无	无	有	有
	P8	360	0.646154	0.655685	1.14904	0.918869	1.0842	patient	1	50	汉	277451	2014-06-01	2015-12-01	1.5	1.63	65	84	24.4646	有	无	无	无	无	无	无	无	有	有
	P9	361	0.787786	1.08787	1.16839	1.16058	1.25941	patient	1	46	汉	275729	2015-10-01	2015-11-01	0.0833333	1.7	72	87	24.9135	有	无	无	无	无	无	无	无	无	无
	P10	362	0.727273	0.998182	1.31454	1.35401	1.28392	patient	1	61	汉	220552	2014-06-01	2015-11-01	1.41667	1.67	80	95	28.6851	有	无	有	有	有	无	无	无	无	无
	C1(对照组)	754	0.672541	0.703063	0.741346	0.697739	1.01596	control	2	38	汉	277277		2015-12-01		1.56	61	75	25.0657	无	无	无	无	无	无	无	无	无	无
	C2	889	0.444656	0.810515	1.20036	0.954749	1.1075	control	1	50	汉	277829		2016-01-01		1.59	48	73	18.9866	无	无	无	无	无	无	无	无	有	无
	C3	756	1.70928	1.05261	1.51502	1.1968	1.2314	control	2	38	汉	**4104		2015-12-01		1.62	63.5	76	24.196	无	无	无	无	无	无	无	无	无	无
	C4	890	0.167378	0.328273	0.853606	0.718012	1.08142	control	1	41	汉	278800		2016-01-01		1.65	55	75	20.202	无	无	无	无	无	无	无	无	无	无
	C5	758	0.398228	0.565998	1.28425	0.911602	1.04112	control	1	46	汉	277416		2015-12-01		1.72	69.5	86	23.4924	无	无	无	无	无	无	无	无	有	有
	C6	759	0.455105	0.583186	0.982692	0.86417	1.0434	control	1	49	汉	277392		2015-12-01		1.68	72	88	25.5102	无	无	无	无	有	无	无	无	无	无
	C7	760	0.833287	0.974328	1.79014	1.06897	1.24682	control	1	37	汉	277481		2015-12-01		1.63	67.5	83	25.4055	无	无	无	无	无	无	无	无	无	无
	C8	761	1.09296	1.03107	1.2369	1.13047	1.28016	control	2	38	汉	195673		2016-01-01		1.55	50.5	74	21.0198	无	无	无	无	无	无	无	无	无	无
	C9	762	1.23114	1.02854	0.762981	0.814405	1.0588	control	1	44	汉	218705		2015-12-01		1.6	62.5	81	24.4141	无	无	无	无	无	无	无	无	无	无
	C10	763	0.888578	1.0119	1.72788	1.34208	1.30805	control	1	46	汉	277491		2015-12-01		1.68	75	89	26.5731	无	无	无	无	无	无	无	无	无	无
	C11	764	0.792168	0.892849	1.43125	1.41277	1.36818	control	1	44	汉	277378		2015-12-01		1.7	75	90	25.9516	无	无	无	无	无	无	无	无	有	无
10	P1(糖尿病组)	363	0.839934	1.08977	1.21287	1.20146	1.3716	patient	2	55	汉	2359754	2007-08-01	2015-12-01	8.33333	1.62	55	74	20.9572	有	无	无	无	无	无	无	无	无	无
	P2	364	2.02681	0.843434	1.1618	1.20354	1.3599	patient	1	64	汉	277332	2012-03-01	2015-12-01	3.75	1.71	62	76	21.2031	有	无	无	有	无	无	无	无	无	无
	P3	365	0.438621	0.497294	0.902277	0.585647	0.909939	patient	1	48	汉	277085	2009-10-01	2015-12-01	6.16667	1.58	78	91	31.245	有	无	无	无	无	无	无	无	无	无
	P4	366	0.754486	0.833093	1.20328	1.09249	1.28054	patient	1	40	汉	*567456	2011-10-01	2015-11-01	4.08333	1.61	61	80	23.533	有	无	无	无	无	无	无	无	有	无
	P5	367	0.571772	0.587241	1.16558	0.912633	1.31296	patient	1	27	汉	275647	2013-06-01	2015-11-01	2.41667	1.83	75	89	22.3954	有	无	无	有	无	无	无	无	无	无
	P6	368	0.724398	0.600469	1.66581	0.956076	1.3256	patient	1	40	汉	*53031	2015-06-01	2015-12-01	0.5	1.71	79	93	27.0169	有	无	无	无	有	无	无	无	无	无
	P7	369	0.773085	1.28	1.50641	1.28998	1.45757	patient	2	45	汉	1328449	2012-06-01	2015-11-01	3.41667	1.55	61	77	25.3902	有	无	无	无	无	无	无	无	无	无
	P8	370	1.37724	1.18032	1.90744	1.39171	1.56143	patient	2	48	汉	2421043	2012-05-01	2015-12-01	3.58333	1.59	62	79	24.5243	有	无	无	无	无	无	无	无	无	无
	P9	486	1.5311	1.09854	1.00212	0.907713	1.09767	patient	1	44	汉	278814	2016-01-01	2016-01-01	0	1.56	54.5	80	22.3948	有	无	无	无	无	无	无	无	无	无
	P10	372	0.842123	0.632095	0.879229	0.911673	1.0875	patient	2	50	汉	276308	2014-06-01	2015-12-01	1.5	1.56	54	74	22.1893	有	无	无	无	有	无	无	无	无	无
	C1(对照组)	765	1.93009	0.953283	1.34148	1.36375	1.28427	control	1	41	汉	262772		2015-11-01		1.73	73	88	24.3911	无	无	无	有	无	无	无	无	无	无
	C2	766	0.692779	1.20972	1.28598	1.04092	1.34341	control	1	38	汉	277431		2015-12-01		1.72	69	80	23.3234	无	无	无	无	无	无	无	无	有	无
	C3	767	1.16521	0.792508	1.20577	1.35119	1.3149	control	2	41	汉	277526		2015-12-01		1.57	70	82	28.3987	无	无	无	无	无	无	无	无	无	无
	C4	768	1.33228	1.25463	1.89186	1.41875	1.4437	control	1	53	汉	262834		2015-12-01		1.52	46	71	19.91	无	无	无	无	无	无	无	无	有	有
	C5	769	1.4058	1.51852	1.83949	1.5148	1.56903	control	1	47	汉	276332		2015-12-01		1.66	71	83	25.7657	无	无	无	无	无	无	无	无	无	无
	C6	770	4.25941	2.24405	2.44648	2.11617	1.70794	control	1	54	汉	277600		2015-12-01		1.68	84	104	29.7619	无	无	无	无	无	无	无	无	有	有
	C7	771	0.883807	0.67767	0.952521	0.760701	1.24133	control	2	32	汉	212306		2015-12-01		1.62	55	74	20.9572	无	无	无	无	有	无	无	无	无	无
	C8	772	0.530525	0.756554	0.750991	0.803264	0.9361	control	1	36	汉	276834		2015-12-01		1.67	70	91	25.0995	无	无	无	无	无	无	无	无	无	无
	C9	773	0.676368	0.748737	1.14419	1.14101	1.33036	control	1	35	汉	277647		2015-12-01		1.6	45	71	17.5781	无	无	无	无	无	无	无	无	有	无
	C10	774	0.597484	0.739238	1.07984	0.942755	1.33167	control	1	37	汉	277376		2015-12-01		1.7	64	78	22.1453	无	无	无	无	无	无	无	无	无	无
	C11	775	1.35438	0.74994	1.25048	1.49468	1.43535	control	1	37	汉	277675		2015-12-01		1.66	47	67	17.0562	无	无	无	无	无	无	无	无	有	无
11	P1(糖尿病组)	373	0.869676	1.10721	1.08606	0.820363	1.17906	patient	2	46	汉	276091	2015-12-01	2015-12-01	0	1.56	72	90	29.5858	有	无	无	无	无	无	无	无	无	无
	P2	374	0.552699	0.808009	0.85458	1.0305	1.03328	patient	1	52	汉	*81304	2012-06-01	2015-11-01	3.41667	1.6	73	85	28.5156	有	有	无	无	无	无	无	无	有	无
	P3	375	0.541609	0.254191	1.54621	0.368951	0.567285	patient	1	49	汉	275671	2015-10-01	2015-11-01	0.0833333	1.68	41.5	72	14.7038	有	无	无	有	无	无	无	无	有	有
	P4	376	1.14249	1.06193	0.540764	1.02511	1.37224	patient	1	50	汉	2401530	2007-10-01	2015-12-01	8.16667	1.76	80	94	25.8264	有	无	无	无	无	无	无	无	有	无
	P5	377	0.624043	0.944699	1.286	1.02598	1.27935	patient	2	46	汉	2356611	2013-08-01	2015-12-01	2.33333	1.47	44	68	20.3619	有	无	无	无	无	无	无	无	无	无
	P6	378	0.744455	0.782892	1.3123	1.08631	1.34523	patient	2	42	汉	2099156	2014-10-01	2015-12-01	1.16667	1.58	65	87	26.0375	有	无	无	无	无	无	无	无	无	无
	P7	379	0.304612	1.11308	1.82173	0.840314	1.4275	patient	2	46	汉	277487	2015-06-01	2015-12-01	0.5	1.58	65	86	26.0375	有	无	无	无	无	无	无	无	无	无
	P8	487	0.195779	0.285098	0.547113	0.540259	0.900025	patient	1	44	汉	278887	2016-01-01	2016-01-01	0	1.63	68	88	25.5937	有	无	无	无	无	无	无	无	有	无
	P9	382	0.338862	0.39115	0.549834	0.471918	0.824841	patient	2	56	汉	2410955	2016-01-01	2016-01-01	0	1.5	50	76	22.2222	有	无	无	无	无	无	无	无	无	无
	P10	383	0.39843	0.392282	0.623803	0.49179	0.984295	patient	1	42	汉	2400809	2015-11-01	2015-12-01	0.0833333	1.65	55	75	20.202	有	无	无	无	无	无	无	无	无	无
	C1(对照组)	776	1.23464	0.679621	0.942255	0.74528	1.06042	control	1	53	汉	277657		2015-12-01		1.7	61	76	21.1073	无	无	无	无	无	无	无	无	无	有
	C2	891	0.272452	0.437326	1.12002	0.831271	1.14825	control	1	48	汉	277484		2016-01-01		1.67	64	79	22.9481	无	无	无	无	无	无	无	无	无	无
	C3	892	0.582769	0.6243	1.54782	1.00821	1.18078	control	1	37	汉	236509		2016-01-01		1.65	62	80	22.7732	无	无	无	无	有	无	无	无	无	无
	C4	779	1.33209	1.16978	1.6107	1.25694	1.42856	control	2	39	汉	167972		2015-12-01		1.62	64	77	24.3865	无	无	无	无	无	无	无	无	无	无
	C5	780	0.729146	0.77443	1.42034	1.06548	1.30592	control	1	45	汉	277480		2015-12-01		1.69	58	76	20.3074	无	无	无	无	无	无	无	无	无	无
	C6	893	1.39299	0.920306	1.62078	1.15584	1.3831	control	2	60	汉	227701		2016-01-01		1.6	69	86	26.9531	无	无	无	无	无	无	无	无	无	无
	C7	782	1.22012	1.1728	1.89963	1.35507	1.43256	control	2	32	汉	256048		2015-12-01		1.58	62.5	79	25.0361	无	无	无	无	无	无	无	无	无	无
	C8	894	0.534611	0.673634	1.02217	0.900524	1.20854	control	2	58	汉	278779		2016-01-01		1.51	48	74	21.0517	无	有	无	无	无	无	无	无	无	无
	C9	784	0.740922	0.539535	1.87584	0.679081	1.12907	control	1	49	汉	277714		2016-01-01		1.7	83	95	28.7197	无	无	无	无	无	无	无	无	无	无
	C10	785	0.710893	1.54676	1.74514	1.37383	1.5804	control	2	55	汉	277478		2015-12-01		1.45	50	74	23.7812	无	无	无	无	有	无	无	无	无	无
	C11	786	0.999509	1.22018	1.53693	1.36657	1.50534	control	1	49	汉	275968		2015-12-01		1.67	61	77	21.8724	无	无	无	无	无	无	无	无	无	无
12	P1(糖尿病组)	384	0.56572	0.427811	0.610533	0.571526	0.857414	patient	1	36	汉	275867	2015-10-01	2015-12-01	0.166667	1.82	100	100	30.1896	有	无	无	无	无	无	无	无	无	无
	P2	385	0.818686	0.756558	1.32536	1.28199	1.43606	patient	1	39	汉	2346392	2015-01-01	2015-11-01	0.833333	1.68	68	85	24.093	有	无	无	无	无	无	无	无	无	有
	P3	386	1.07165	0.908503	1.29879	1.16124	1.21016	patient	1	30	汉	2001496	2014-05-01	2016-01-01	1.66667	1.68	64	77	22.6757	有	无	无	无	无	无	无	无	无	无
	P4	387	0.4303	0.680471	1.1163	0.82108	1.03331	patient	1	41	汉	2317473	2015-06-01	2015-12-01	0.5	1.7	64	76	22.1453	有	无	无	无	无	无	无	无	无	无
	P5	388	0.336559	0.40144	0.644005	0.525269	1.14677	patient	1	57	汉	2424711	2015-11-01	2015-12-01	0.0833333	1.63	66	82	24.841	有	无	无	无	有	无	无	无	无	有
	P6	490	0.290525	0.427994	0.574981	0.83982	1.144	patient	1	47	汉	215209	2015-11-01	2016-01-01	0.166667	1.7	67.5	82	23.3564	有	无	无	无	无	无	无	无	有	无
	P7	390	0.489853	0.591038	1.23875	1.45756	1.3531	patient	2	45	汉	104575	2013-10-01	2015-12-01	2.16667	1.68	65	81	23.03	有	无	无	无	有	无	无	无	无	无
	P8	491	0.567316	0.733731	1.41623	1.25456	1.36163	patient	2	50	汉	226355	2016-06-01	2016-01-01	0	1.58	47.5	70	19.0274	有	无	无	无	无	无	无	无	无	无
	P9	392	0.662426	0.464135	0.557678	0.816162	0.842193	patient	1	53	汉	272824	2008-10-01	2015-12-01	7.16667	1.71	80	95	27.3588	有	有	无	无	有	无	无	无	有	有
	P10	393	0.106853	0.240185	0.302477	0.286568	0.46013	patient	1	42	汉	2400809	2015-11-01	2015-12-01	0.0833333	1.65	55	75	20.202	有	无	无	无	无	无	无	无	无	无
	C1(对照组)	787	1.19154	1.02431	1.21908	1.02056	1.10265	control	1	48	汉	276639		2015-12-01		1.66	60	78	21.7738	无	无	无	无	无	无	无	无	有	有
	C2	788	1.03481	0.724317	1.17814	0.854829	1.17824	control	2	40	汉	277695		2016-01-01		1.69	70	84	24.5089	无	无	无	无	无	无	无	无	无	无
	C3	895	0.130398	0.239704	0.97466	0.457984	0.573047	control	1	57	汉	278679		2016-01-01		1.75	65	79	21.2245	无	无	无	无	无	无	无	无	有	无
	C4	790	0.464955	0.513025	1.42152	0.790766	1.21312	control	1	49	汉	189108		2016-01-01		1.72	80	94	27.0416	无	无	无	无	无	无	无	无	无	无
	C5	791	1.04504	0.81563	1.30635	1.08162	1.46155	control	2	34	汉	278160		2016-01-01		1.6	73	94	28.5156	无	无	无	无	无	无	无	无	无	无
	C6	792	0.363175	0.431939	0.777704	0.595735	0.943236	control	1	34	汉	278164		2016-01-01		1.68	59	76	20.9042	无	无	无	无	无	无	无	无	有	无
	C7	793	0.995785	0.861493	1.42039	1.30404	1.35416	control	2	36	汉	278115		2016-01-01		1.6	45	68	17.5781	无	无	无	无	无	无	无	无	无	无
	C8	794	0.360131	0.442121	0.949981	0.832401	1.07707	control	1	48	汉	197658		2016-01-01		1.62	55	76	20.9572	无	无	无	无	无	无	无	无	无	无
	C9	795	0.563456	0.597964	1.24839	0.944331	1.0538	control	1	50	汉	277884		2016-01-01		1.58	58	79	23.2335	无	无	无	无	无	无	无	无	无	无
	C10	796	0.492195	0.329068	1.01154	0.778131	0.978923	control	1	34	汉	277975		2016-01-01		1.68	65	79	23.03	无	无	无	无	无	无	无	无	有	无
	C11	797	1.2141	0.816226	1.49764	1.31972	1.38358	control	2	47	汉	278154		2016-01-01		1.48	44	71	20.0877	无	无	无	无	无	无	无	无	无	无
13	P1(糖尿病组)	394	1.45724	1.21751	1.71179	1.07559	1.12583	patient	1	44	汉	276581	2014-06-01	2015-12-01	1.5	1.72	79	95	26.7036	有	无	无	无	无	无	无	无	无	无
	P2	395	1.49021	0.751653	1.64008	1.03171	1.12606	patient	2	49	汉	*703795	2015-08-01	2015-12-01	0.333333	1.65	51	74	18.7328	有	无	无	无	有	无	无	无	无	无
	P3	396	1.20268	0.99148	1.84969	1.08471	1.21985	patient	1	37	汉	1465598	2015-12-01	2015-12-01	0	1.7	85	99	29.4118	有	无	无	无	无	无	无	无	无	有
	P4	397	0.559414	0.27902	1.05272	0.354704	0.851525	patient	1	39	汉	160571	2010-10-01	2016-01-01	5.25	1.72	66	79	22.3094	有	无	无	无	无	无	无	无	有	无
	P5	398	0.7759	0.750193	2.33828	1.20657	1.32934	patient	1	41	汉	277712	2016-01-01	2016-01-01	0	1.56	65	83	26.7094	有	无	无	无	无	无	无	无	无	无
	P6	399	0.67046	0.511462	1.45868	0.830185	1.15995	patient	1	45	汉	2420949	2015-02-01	2015-12-01	0.833333	1.68	85	97	30.1162	有	无	无	无	无	无	无	无	有	无
	P7	400	0.941088	0.374609	1.54789	0.716891	1.05918	patient	2	52	汉	277611	2015-11-01	2015-12-01	0.0833333	1.53	48.5	71	20.7185	有	无	无	无	无	无	无	无	无	无
	P8	492	0.655694	0.419622	0.960751	0.61344	0.925662	patient	1	43	汉	2493418	2016-01-01	2016-01-01	0	1.68	66.5	83	23.5615	有	无	无	无	无	无	无	无	有	无
	P9	402	0.456987	0.469469	1.57134	0.755249	0.948044	patient	2	63	汉	240547	2012-06-01	2015-12-01	3.5	1.52	60	76	25.9695	有	无	无	无	有	无	无	无	无	无
	P10	403	2.14	0.655942	1.37435	0.864402	0.96191	patient	2	51	汉	276433	2015-12-01	2015-12-01	0	1.56	70	91	28.764	有	无	无	无	有	无	无	无	无	无
	C1(对照组)	798	1.49573	0.906845	1.92702	0.998438	1.12025	control	2	32	汉	278106		2016-01-01		1.55	47	71	19.563	无	无	无	无	无	无	无	无	无	无
	C2	896	0.209462	0.304467	1.22552	0.575372	0.825863	control	2	43	汉	278527		2016-01-01		1.6	60	80	23.4375	无	无	无	无	无	无	无	无	无	无
	C3	800	1.0528	0.532357	1.5898	0.818344	1.11554	control	2	33	汉	278100		2016-01-01		1.62	51	71	19.433	无	无	无	无	无	无	无	无	无	无
	C4	801	2.05088	1.266	2.50896	1.37552	1.42592	control	1	39	汉	268186		2015-07-01		1.6	50	73	19.5312	无	无	无	有	无	无	无	无	有	无
	C5	802	1.34184	0.89451	2.18999	1.23592	1.31919	control	2	49	汉	277906		2016-01-01		1.58	54	73	21.6311	无	无	无	无	无	无	无	无	无	无
	C6	803	0.989707	0.898933	1.83006	1.11533	1.17655	control	1	43	汉	278163		2016-01-01		1.63	55	76	20.7008	无	无	无	无	无	无	无	无	无	无
	C7	804	1.39732	0.92989	1.55999	1.17054	1.29465	control	1	36	汉	134522		2016-01-01		1.72	62	78	20.9573	无	无	无	无	无	无	无	无	有	有
	C8	805	0.476569	0.661582	1.41264	0.86502	1.0361	control	2	59	汉	150572		2016-01-01		1.52	55	80	23.8054	无	无	无	无	无	无	无	无	无	无
	C9	806	0.172636	0.62255	0.681871	0.43251	0.682394	control	1	58	汉	278086		2016-01-01		1.65	57	76	20.9366	无	无	无	无	无	无	无	无	无	无
	C10	807	0.543682	0.578367	1.98982	1.04591	1.21479	control	2	52	汉	153362		2016-01-01		1.65	74.5	87	27.3646	无	无	无	无	有	无	无	无	无	无
	C11	808	1.31699	1.17572	2.39832	1.41079	1.25086	control	1	41	汉	277585		2015-12-01		1.63	62	79	23.3355	无	无	无	无	无	无	无	无	有	无
14	P1(糖尿病组)	404	0.895436	0.627621	1.08836	0.677799	1.01693	patient	1	43	汉	276432	2015-12-01	2015-12-01	0	1.71	70	85	23.939	有	无	无	无	有	无	无	无	无	无
	P2	405	0.438992	0.383087	0.843522	0.513723	0.702748	patient	2	51	汉	277661	2015-12-01	2015-12-01	0	1.56	52	71	21.3675	有	无	无	无	无	无	无	无	无	无
	P3	494	0.570914	0.954772	1.77296	1.07142	1.33808	patient	2	64	汉	278394	2016-01-01	2016-01-01	0	1.58	60	80	24.0346	有	有	无	无	有	无	无	无	无	无
	P4	496	1.84896	1.1411	1.6043	0.576536	0.811715	patient	1	27	汉	278880	2016-01-01	2016-01-01	0	1.73	87	94	29.0688	有	无	无	无	有	无	无	无	有	无
	P5	408	0.504027	0.560592	1.88145	0.768358	1.12182	patient	2	59	汉	277638	2016-01-01	2015-12-01	0	1.51	59	80	25.8761	有	无	无	无	无	无	无	无	无	无
	P6	409	0.361426	0.494544	0.981142	0.860544	1.01916	patient	2	53	汉	247474	2013-06-01	2016-01-01	2.58333	1.55	44	68	18.3143	有	无	无	无	无	无	无	无	无	无
	P7	410	0.55989	0.395349	0.933891	0.69848	0.937611	patient	1	61	汉	1857860	2011-10-01	2015-12-01	4.16667	1.65	75	92	27.5482	有	无	有	无	无	无	无	无	有	无
	P8	411	0.643273	0.882699	1.95582	1.27086	1.38216	patient	1	45	汉	2423897	2014-06-01	2015-12-01	1.5	1.75	70	85	22.8571	有	无	无	无	有	无	无	无	无	无
	P9	412	0.702864	0.868149	1.58883	0.963477	1.25587	patient	2	45	汉	277718	2016-01-01	2016-01-01	0	1.64	52	74	19.3337	有	无	无	无	无	无	无	无	无	有
	P10	413	0.594496	0.68198	1.26878	0.904646	1.11962	patient	2	46	汉	276603	2014-09-01	2015-12-01	1.25	1.58	68	90	27.2392	有	无	无	无	有	无	无	无	无	无
	C1(对照组)	809	1.10359	0.629256	1.57305	1.02094	1.26714	control	1	58	汉	247153		2016-01-01		1.58	58	81	23.2335	无	有	无	无	有	无	无	无	无	无
	C2	897	0.900402	1.19037	2.08433	1.46876	1.49349	control	1	46	汉	257663		2016-01-01		1.73	75	87	25.0593	无	无	无	无	无	无	无	无	无	无
	C3	811	2.50209	0.804144	1.36264	1.07523	1.27447	control	1	37	汉	278066		2016-01-01		1.59	48	71	18.9866	无	无	无	无	无	无	无	无	有	无
	C4	812	0.850537	0.751134	1.53883	0.995162	1.25186	control	2	31	汉	136630		2016-01-01		1.65	51	73	18.7328	无	无	无	无	无	无	无	无	无	无
	C5	813	1.09666	0.863817	1.85931	1.1642	1.35142	control	2	45	汉	133165		2016-01-01		1.53	55	76	23.4952	无	无	无	无	无	无	无	无	无	无
	C6	814	0.526551	0.74905	1.89618	1.08572	1.34538	control	1	51	汉	277766		2016-01-01		1.67	67	82	24.0238	无	无	无	无	无	无	无	无	有	有
	C7	815	1.21733	1.07533	1.59434	1.23991	1.42085	control	2	35	汉	278104		2016-01-01		1.55	50	73	20.8117	无	无	无	无	无	无	无	无	无	无
	C8	816	0.528863	0.63694	1.33001	0.843074	1.26737	control	1	51	汉	278048		2016-01-01		1.65	68	87	24.977	无	无	无	无	无	无	无	无	有	无
	C9	817	0.780131	0.631994	1.31137	0.761807	1.11755	control	1	46	汉	278171		2016-01-01		1.75	60	76	19.5918	无	无	无	无	无	无	无	无	有	无
	C10	818	0.558696	0.543875	1.45683	0.893128	1.12899	control	1	39	汉	276292		2015-12-01		1.7	65	81	22.4913	无	无	有	无	无	无	无	无	有	有
	C11	819	0.307055	0.6548	1.29791	0.781589	1.07705	control	1	50	汉	278130		2016-01-01		1.62	56	76	21.3382	无	无	无	无	无	无	无	无	无	无
15	P1(糖尿病组)	414	0.485507	1.26081	1.51112	1.13157	1.35046	patient	2	41	汉	2353324	2015-12-01	2015-12-01	0	1.5	55	75	24.4444	有	无	无	无	无	无	无	无	无	无
	P2	415	2.3504	0.732174	0.980293	0.826066	1.09774	patient	2	68	汉	2353658	2015-12-01	2015-12-01	0	1.55	65	83	27.0552	有	无	无	无	无	无	无	无	无	无
	P3	416	0.867204	0.679219	1.16422	0.987617	1.12273	patient	1	45	汉	1909950	2013-10-01	2016-01-01	2.25	1.7	78	94	26.9896	有	无	无	无	无	无	无	无	无	有
	P4	417	1.019	0.886332	1.44273	1.31689	1.3481	patient	1	40	汉	276580	2015-12-01	2015-12-01	0	1.7	64	77	22.1453	有	无	无	无	无	无	无	无	无	无
	P5	418	0.187575	0.39069	0.795014	0.463064	0.976807	patient	1	58	汉	1980238	2013-10-01	2016-01-01	2.25	1.7	75	92	25.9516	有	无	无	无	无	无	无	无	有	有
	P6	419	0.284437	0.410434	0.892791	0.775869	1.10477	patient	1	48	汉	*620180	2010-06-01	2015-12-01	5.5	1.64	60	77	22.3081	有	无	无	无	无	无	无	无	无	有
	P7	420	0.841571	1.19613	1.67694	1.90862	1.46579	patient	2	52	汉	2242052	2015-01-01	2015-12-01	0.916667	1.6	80	97	31.25	有	有	有	无	有	无	无	无	无	无
	P8	421	1.10485	0.940377	1.20364	1.06372	1.26612	patient	1	44	汉	2424590	2015-10-01	2015-12-01	0.166667	1.75	82	89	26.7755	有	无	无	无	无	无	无	无	有	有
	P9	497	0.381668	0.330969	0.889253	0.574228	0.808724	patient	1	61	汉	277274	2015-12-01	2016-01-01	0.0833333	1.52	63	84	27.268	有	无	无	无	无	无	无	无	无	无
	P10	423	0.774255	0.907906	0.957873	1.07449	1.13819	patient	2	48	汉	2371204	2015-06-01	2015-12-01	0.5	1.56	69	88	28.3531	有	无	无	无	无	无	无	无	无	无
	C1(对照组)	820	1.2925	0.522707	0.810931	0.787494	1.02579	control	1	39	汉	278184		2016-01-01		1.62	58	76	22.1003	无	无	无	无	无	无	无	无	无	无
	C2	821	1.93556	0.847455	1.15656	1.14044	1.17025	control	2	60	汉	277863		2016-01-01		1.55	55	78	22.8928	无	无	无	无	无	无	无	无	无	无
	C3	822	0.970614	0.853426	1.33215	1.1737	1.34103	control	1	43	汉	278105		2016-01-01		1.63	56	76	21.0772	无	无	无	无	无	无	无	无	有	无
	C4	823	0.789827	0.625567	0.835607	1.02201	1.12443	control	1	41	汉	278270		2016-01-01		1.72	72	85	24.3375	无	无	无	无	无	无	无	无	有	无
	C5	824	1.37387	1.12827	1.65749	1.76296	1.49385	control	1	53	汉	154506		2016-01-01		1.65	69	94	25.3444	无	无	无	无	无	无	无	无	无	无
	C6	825	0.828875	0.781904	1.16372	1.1587	1.29954	control	1	49	汉	278401		2016-01-01		1.7	64	78	22.1453	无	无	无	无	无	无	无	无	无	无
	C7	826	0.747824	1.01377	2.07916	1.11263	1.46589	control	2	44	汉	278297		2016-01-01		1.6	51	68	19.9219	无	无	无	无	无	无	无	无	无	无
	C8	827	0.491735	0.576621	0.925636	0.718319	1.00913	control	1	42	汉	278305		2016-01-01		1.75	65	76	21.2245	无	无	无	无	无	无	无	无	无	无
	C9	828	2.85251	0.678609	0.971619	1.10386	1.17861	control	1	31	汉	278333		2016-01-01		1.8	86	92	26.5432	无	无	无	无	无	无	无	无	无	无
	C10	829	0.926615	1.09976	1.77447	1.727	1.47809	control	1	33	汉	278334		2016-01-01		1.676	62	77	22.0721	无	无	无	无	无	无	无	无	有	无
	C11	830	1	0.805788	1.01179	0.927172	1.19491	control	2	53	汉	278360		2016-01-01		1.46	49	76	22.9874	无	无	无	无	无	无	无	无	无	无
16	P1(糖尿病组)	424	0.938179	0.685711	0.912657	0.941935	1.10921	patient	1	38	汉	2371811	2009-10-01	2015-12-01	6.16667	1.65	67	86	24.6097	有	无	无	无	无	无	无	无	无	无
	P2	425	0.707573	0.662533	1.085	1.12735	1.12943	patient	1	40	汉	276758	2012-09-01	2015-12-01	3.25	1.67	64	78	22.9481	有	无	无	无	无	无	无	无	有	无
	P3	426	1.49742	1.30252	1.55486	1.53609	1.42294	patient	2	35	汉	132470	2015-12-01	2015-12-01	0	1.6	60	82	23.4375	有	无	无	无	无	无	无	无	无	无
	P4	428	1.08725	0.75378	1.44945	0.920023	1.23397	patient	1	42	汉	1156871	2014-06-01	2015-12-01	1.5	1.79	105	103	32.7705	有	无	无	无	无	无	无	无	无	有
	P5	429	0.864105	0.671271	1.31614	0.985514	1.10647	patient	1	31	汉	2203717	2011-10-01	2015-12-01	4.16667	1.62	95	112	36.1988	有	无	无	无	无	无	无	无	无	有
	P6	430	0.370923	0.534453	0.907508	0.625332	0.968599	patient	2	64	汉	2229163	2014-06-01	2016-01-01	1.58333	1.55	55	77	22.8928	有	无	无	无	有	无	无	无	无	无
	P7	431	0.314446	0.451577	1.09446	0.86461	1.15269	patient	1	54	汉	2421425	2013-06-01	2015-12-01	2.5	1.71	76.5	88	26.1619	有	无	无	无	无	无	无	无	无	无
	P8	432	0.874793	0.669597	1.27832	1.08226	1.16856	patient	1	54	汉	1635746	2013-01-01	2016-01-01	3	1.6	50	76	19.5312	有	无	无	无	有	无	无	无	无	有
	P9	433	0.462871	0.522053	0.889253	0.742767	0.923313	patient	1	31	汉	*456461	2010-05-01	2016-01-01	5.66667	1.7	80	94	27.6817	有	无	无	无	无	无	无	无	无	有
	P10	434	0.885388	0.861665	0.957873	0.983923	0.981737	patient	1	65	汉	1889096	2014-09-01	2016-01-01	1.33333	1.59	62	84	24.5243	有	无	无	无	有	无	无	无	有	无
	C1(对照组)	831	1.18813	1.06854	1.41977	1.01428	1.28035	control	1	45	汉	257000		2016-01-01		1.69	79	94	27.6601	无	无	无	无	无	无	无	无	无	无
	C2	832	1.29252	1.07712	1.42286	1.14265	1.3005	control	1	40	汉	278314		2016-01-01		1.6	50	72	19.5312	无	无	无	无	无	无	无	无	有	无
	C3	833	0.794269	1.07487	1.57527	1.01865	1.25401	control	1	50	汉	266052		2016-01-01		1.62	54	78	20.5761	无	无	有	有	无	无	无	无	有	无
	C4	834	1.08172	1.10689	1.75023	1.08773	1.2295	control	2	43	汉	278402		2016-01-01		1.56	48	68	19.7239	无	无	无	无	无	无	无	无	无	无
	C5	835	1.04957	0.719353	1.39524	1.10891	1.2883	control	1	34	汉	277984		2016-01-01		1.7	63	80	21.7993	无	无	无	无	无	无	无	无	有	无
	C6	836	1.14474	0.968189	1.42033	1.22553	1.36769	control	1	43	汉	195429		2016-01-01		1.7	73	85	25.2595	无	无	无	无	无	无	无	无	无	无
	C7	837	0.928874	0.822686	1.16589	0.89554	1.29755	control	1	47	汉	277873		2016-01-01		1.7	60	78	20.7612	无	无	无	无	无	无	无	无	有	无
	C8	838	1.79049	1.45791	2.03707	1.58236	1.49758	control	1	31	汉	*24259		2016-01-01		1.66	68	85	24.677	无	无	无	无	无	无	无	无	无	无
	C9	839	0.961673	0.894313	0.937933	0.701922	0.954932	control	1	38	汉	278422		2016-01-01		1.63	58	77	21.83	无	无	无	有	无	无	无	无	有	无
	C10	840	0.664548	0.891069	1.45478	0.996736	1.11191	control	2	36	汉	172198		2016-01-01		1.58	61	76	24.4352	无	无	无	无	无	无	无	无	无	无
	C11	841	0.936982	1.04139	1.28665	1.29771	1.36166	control	2	73	汉	175431		2016-01-01		1.5	48.5	72	21.5556	无	无	无	无	有	无	无	无	无	无
17	P1(糖尿病组)	435	1.20664	0.56825	0.614013	0.42497	0.731739	patient	2	36	汉	2266168	2015-12-01	2016-01-01	0.0833333	1.61	90	98	34.7209	有	无	无	无	有	无	无	无	无	无
	P2	436	0.735765	0.605869	1.44679	0.799935	1.042	patient	2	49	汉	277726	2013-08-01	2016-01-01	2.41667	1.65	62	77	22.7732	有	无	无	无	有	无	无	无	无	无
	P3	437	0.702341	0.669134	1.38713	1.50933	1.15769	patient	2	42	汉	2421279	2015-09-01	2015-12-01	0.25	1.56	57	76	23.4221	有	无	无	无	无	无	无	无	无	无
	P4	438	0.327273	0.637733	0.85827	0.642072	0.953155	patient	1	40	汉	2043244	2013-08-01	2015-12-01	2.33333	1.7	80	93	27.6817	有	无	无	无	无	无	无	无	有	有
	P5	498	0.325783	0.530982	1.1199	0.70422	0.925351	patient	1	47	汉	278396	2015-01-01	2016-01-01	1	1.63	61	79	22.9591	有	无	无	无	无	无	无	无	有	无
	P6	440	0.328144	0.376709	1.11201	0.573229	0.969326	patient	1	54	汉	106146	2015-10-01	2015-12-01	0.166667	1.69	77	88	26.9598	有	无	无	无	有	无	无	无	有	无
	P7	441	0.554709	0.665176	1.41228	0.873996	1.15349	patient	1	44	汉	2354755	2014-08-01	2015-12-01	1.33333	1.65	64	81	23.5078	有	无	无	无	无	无	无	无	有	无
	P8	442	0.510506	0.722171	1.45148	1.00175	1.23907	patient	1	60	汉	276968	2015-12-01	2015-12-01	0	1.7	62.5	80	21.6263	有	无	无	无	无	无	无	无	有	有
	P9	443	0.496788	0.2749	0.659847	0.461446	0.697084	patient	2	39	汉	2380322	2011-09-01	2015-12-01	4.25	1.6	65	78	25.3906	有	无	无	无	无	无	无	无	无	无
	P10	499	0.871825	0.624984	1.29638	1.41735	1.25434	patient	2	41	汉	224323	2011-06-01	2016-01-01	4.58333	1.5	65	92	28.8889	有	无	无	无	有	无	无	无	无	无
	C1(对照组)	842	1.71867	0.618923	1.65516	0.956875	1.11004	control	1	35	汉	228885		2016-01-01		1.6	44	72	17.1875	无	无	无	无	无	无	无	无	无	无
	C2	843	1.5117	0.996711	1.51652	0.901422	1.15001	control	2	58	汉	235416		2016-01-01		1.53	43	71	18.369	无	无	无	无	无	无	无	无	无	无
	C3	844	0.362874	0.516857	1.19854	0.795872	1.05089	control	1	34	汉	278655		2016-01-01		1.68	67	83	23.7387	无	无	无	无	无	无	无	无	有	无
	C4	845	0.997605	0.939357	1.87507	1.30825	1.23953	control	2	36	汉	103903		2016-01-01		1.6	50	69	19.5312	无	无	无	无	无	无	无	无	无	无
	C5	846	1.1681	0.476205	1.31364	0.750808	1.12692	control	2	39	汉	278501		2016-01-01		1.55	64	80	26.6389	无	无	无	无	无	无	无	无	无	无
	C6	847	0.547741	0.498047	0.822265	0.687644	0.873044	control	1	32	汉	252484		2016-01-01		1.7	54	73	18.6851	无	无	无	无	无	无	无	无	无	无
	C7	848	1.2994	2.51876	1.81026	1.84371	1.52131	control	2	47	汉	272196		2016-01-01		1.53	50	75	21.3593	无	无	无	无	无	无	无	无	无	无
	C8	849	0.67436	0.68599	1.28872	0.824084	1.17028	control	2	38	汉	278579		2016-01-01		1.56	49	72	20.1348	无	无	无	无	无	无	无	无	无	无
	C9	850	0.3816	0.335132	0.905818	0.84089	0.945595	control	2	40	汉	278675		2016-01-01		1.5	45	71	20	无	无	无	无	无	无	无	无	无	无
	C10	851	0.782036	0.727927	1.51206	1.09899	1.18593	control	1	36	汉	278010		2016-01-01		1.7	63	78	21.7993	无	无	无	无	无	无	无	无	无	无
	C11	898	0.578006	0.663307	1.20985	0.897359	1.0848	control	1	51	汉	274526		2016-01-01		1.67	59	78	21.1553	无	无	无	无	无	无	无	无	有	无
18	P1(糖尿病组)	446	0.764869	0.474175	0.59594	0.878973	1.0277	patient	1	53	汉	276806	2009-08-01	2015-12-01	6.33333	1.67	56	76	20.0796	有	无	无	无	有	无	无	无	无	无
	P2	447	0.892618	1.02286	1.19478	2.10003	1.69922	patient	1	55	汉	275268	2008-09-01	2015-12-01	7.25	1.75	80	92	26.1224	有	无	无	无	有	有	无	无	无	无
	P3	500	0.656012	1.06949	1.15221	1.77887	1.64041	patient	1	49	汉	2242102	2013-08-01	2016-01-01	2.41667	1.68	62.5	78	22.1443	有	无	无	无	有	无	无	无	无	无
	P4	449	0.393861	0.419036	0.649359	1.66856	1.31745	patient	1	61	汉	183815	2009-10-01	2016-01-01	6.25	1.63	52	74	19.5717	有	无	无	有	有	无	无	无	有	无
	P5	450	0.569421	0.687285	1.0058	1.50173	1.42037	patient	2	49	汉	**8326	2015-10-01	2016-01-01	0.25	1.63	81.5	90	30.6748	有	无	无	无	有	无	无	无	无	无
	P8	501	0.600868	0.78008	1.51006	2.17029	1.84281	patient	1	36	汉	2304855	2015-08-01	2016-01-01	0.416667	1.7	65.5	79	22.6644	有	无	无	无	无	无	无	无	有	无
	P7	452	0.379136	0.544569	0.897839	0.847692	1.21482	patient	1	36	汉	278621	2006-08-01	2016-01-01	9.41667	1.7	91	100	31.4879	有	无	无	无	有	无	无	无	无	无
	P8	453	0.92905	0.433875	1.4397	0.753272	0.843528	patient	1	56	汉	278723	2016-01-01	2016-01-01	0	1.7	65	84	22.4913	有	无	无	无	无	无	无	无	有	无
	P9	454	0.552018	0.489587	0.882122	0.955199	1.19739	patient	1	65	汉	278629	2014-01-01	2016-01-01	2	1.64	49	75	18.2183	有	无	无	无	无	无	无	无	无	无
	P10	455	0.974947	0.835364	1.16578	2.40385	1.69531	patient	1	48	汉	278471	2015-10-01	2016-01-01	0.25	1.69	100	102	35.0128	有	无	无	无	无	无	无	无	有	无
	C1(对照组)	852	0.298623	0.398938	1.19684	1.07457	1.47998	control	2	60	汉	278047		2016-01-01		1.54	54	74	22.7694	无	无	无	无	无	无	无	无	无	无
	C2	853	1.44712	0.628085	1.1683	1.56824	1.44904	control	1	33	汉	278534		2016-01-01		1.7	69	85	23.8754	无	无	无	无	无	无	无	无	有	无
	C3	854	0.610155	0.718369	1.17064	2.3167	1.89821	control	2	47	汉	269969		2016-01-01		1.56	49	69	20.1348	无	无	无	无	有	无	无	无	无	无
	C4	855	1.06646	0.879725	1.0798	1.73342	1.71122	control	2	34	汉	278706		2016-01-01		1.62	80	90	30.4832	无	无	无	无	无	无	无	无	无	无
	C5	856	0.908874	0.735447	0.817008	1.71919	1.52604	control	1	58	汉	222155		2016-01-01		1.71	57.5	77	19.6642	无	有	无	无	有	无	无	无	有	有
	C6	857	0.212851	0.336249	0.457199	0.701136	1.24521	control	1	43	汉	218358		2016-01-01		1.8	75	91	23.1481	无	有	无	无	无	无	无	无	无	无
	C7	858	0.804838	0.776893	1.1902	1.85143	1.62008	control	2	40	汉	278447		2016-01-01		1.56	58	74	23.833	无	无	无	无	无	无	无	无	无	无
	C8	859	0.853318	0.852077	1.25943	1.81425	1.72519	control	2	52	汉	278714		2016-01-01		1.6	63	80	24.6094	无	无	无	无	有	无	无	无	无	无
	C9	860	0.512239	0.624024	0.908036	1.30433	1.55268	control	2	40	汉	278569		2016-01-01		1.65	53	71	19.4674	无	无	无	无	无	无	无	无	无	无
	C10	861	1.23762	1.1801	1.36692	2.29908	1.83153	control	2	33	汉	278524		2016-01-01		1.5	49	72	21.7778	无	无	无	无	无	无	无	无	无	无
	C11	899	0.542019	1.25389	1.23697	1.93729	1.56914	control	2	56	汉	278913		2016-01-01		1.64	47	68	17.4747	无	无	无	无	有	无	无	无	无	无
19	P1(糖尿病组)	457	0.688829	0.725294	1.07573	0.794959	0.9475	patient	1	36	汉	2359735	2015-11-01	2016-01-01	0.166667	1.76	85	93	27.4406	有	无	无	无	无	无	无	无	无	有
	P2	458	0.534116	0.464846	1.3354	0.880814	1.02788	patient	1	56	汉	1681208	2016-01-01	2016-01-01	0	1.6	57	79	22.2656	有	无	无	无	无	无	无	无	有	有
	P3	459	2.52926	1.68627	2.26374	1.64432	1.38238	patient	2	51	汉	2387711	2015-11-01	2016-01-01	0.166667	1.55	62.5	85	26.0146	有	无	无	无	有	无	无	无	无	无
	P4	460	0.581093	0.857481	1.39308	1.23772	1.2124	patient	1	47	汉	2058764	2015-10-01	2016-01-01	0.25	1.72	82	98	27.7177	有	无	无	无	无	无	无	无	有	无
	P5	461	0.689702	0.51674	1.84889	0.916741	0.958987	patient	2	42	汉	278519	2015-10-01	2016-01-01	0.25	1.6	53	74	20.7031	有	无	无	无	无	无	无	无	无	无
	P6	502	0.535457	1.08056	1.63319	1.16594	1.2897	patient	2	48	汉	278256	2014-06-01	2016-01-01	1.58333	1.56	51	76	20.9566	有	无	无	无	无	无	无	无	无	无
	P7	463	1.72911	1.80882	2.57533	2.02179	1.55303	patient	1	68	汉	278461	2010-10-01	2016-01-01	5.25	1.68	75	88	26.5731	有	无	无	无	有	无	无	无	有	无
	P8	464	0.392022	0.549584	1.79616	0.980568	1.28547	patient	2	48	汉	2303301	2014-09-01	2016-01-01	1.33333	1.58	59	79	23.634	有	无	无	无	无	无	无	无	无	无
	P9	465	0.815588	0.674209	1.23834	0.96199	0.999974	patient	2	28	汉	2259616	2013-05-01	2016-01-01	2.66667	1.63	69	91	25.9701	有	无	无	无	无	无	无	无	无	无
	P10	467	1.2673	0.824925	1.20437	0.939656	1.06707	patient	2	49	汉	278451	2008-09-01	2016-01-01	7.33333	1.57	54	74	21.9076	有	无	无	无	无	无	无	有	无	无
	C1(对照组)	862	0.331942	0.484242	1.01301	0.940339	1.11829	control	2	45	汉	277907		2016-01-01		1.5	54	75	24	无	无	无	有	有	无	无	无	无	无
	C2	863	0.396292	0.471716	1.06998	0.954477	1.1133	control	1	35	汉	278786		2016-01-01		1.85	72	82	21.0373	无	无	无	无	无	无	无	无	有	无
	C3	864	0.948365	1.21658	2.00239	1.62134	1.387	control	2	46	汉	278510		2016-01-01		1.62	67	77	25.5296	无	无	无	无	无	无	无	无	无	无
	C4	865	0.607396	0.768298	1.29629	0.893177	0.93959	control	1	63	汉	278748		2016-01-01		1.7	65	82	22.4913	无	有	无	无	有	无	无	无	无	无
	C5	866	0.253518	0.401755	1.29647	0.975685	0.939564	control	2	43	汉	278636		2016-01-01		1.58	58	76	23.2335	无	无	无	无	无	无	无	无	无	无
	C6	867	0.495001	0.714385	1.35955	1.07657	1.15807	control	1	34	汉	278698		2016-01-01		1.73	75	91	25.0593	无	无	无	无	无	无	无	无	无	无
	C7	868	0.405222	0.510275	1.13757	0.964176	1.10093	control	2	53	汉	278718		2016-01-01		1.55	55	79	22.8928	无	无	无	无	无	无	无	无	无	无
	C8	869	0.346307	0.431251	1.03132	0.88399	1.04467	control	1	40	汉	278610		2016-01-01		1.63	60	78	22.5827	无	无	无	无	无	无	无	无	无	无
	C9	870	0.561196	0.542831	1.20924	1.28745	1.22198	control	1	47	汉	278687		2016-01-01		1.7	58	75	20.0692	无	无	无	无	无	无	无	无	有	无
	C10	871	0.686111	1.11539	1.53172	1.18807	1.04088	control	1	47	汉	277214		2016-01-01		1.68	50	71	17.7154	无	无	无	无	无	有	无	无	无	无
	C11	900	0.34674	0.353615	0.81182	0.832218	0.944289	control	1	44	汉	278798		2016-01-01		1.67	56		20.0796	无	无	无	无	无	无	无	无	无	无
20	P1(糖尿病组)	469	0.779468	0.783605	1.38324	0.583627	1.01666	patient	1	38	汉	2413948	2015-12-01	2016-01-01	0.0833333	1.67	73	95	26.1752	有	无	无	无	无	无	无	无	无	无
	P2	470	0.475578	0.924922	1.37808	0.9324	1.13841	patient	2	53	汉	2068809	2013-10-01	2016-01-01	2.25	1.6	63	82	24.6094	有	无	无	无	有	无	无	无	无	无
	P3	471	0.411426	0.64223	1.18733	0.69392	1.09166	patient	2	39	汉	278600	2014-11-01	2016-01-01	1.16667	1.66	60	79	21.7738	有	无	无	无	无	无	无	无	无	无
	P4	472	0.729161	0.698038	1.11519	0.906933	1.06099	patient	2	46	汉	2331559	2015-12-01	2016-01-01	0.0833333	1.55	45	71	18.7305	有	无	无	无	无	无	无	无	无	无
	P5	473	0.547236	0.635453	1.25904	0.818987	0.808053	patient	2	57	汉	278606	2016-01-01	2016-01-01	0	1.58	71.5	91	28.6412	有	无	无	无	有	无	无	无	无	无
	P6	474	0.659745	0.831163	1.56629	0.918987	1.08945	patient	1	50	汉	108758	2010-06-01	2016-01-01	5.58333	1.67	66	83	23.6652	有	无	无	无	有	无	无	无	无	无
	P7	475	0.378571	0.6516	1.47095	0.931707	1.16181	patient	1	29	汉	2169116	2015-04-01	2016-01-01	0.75	1.75	72	84	23.5102	有	无	无	无	无	无	无	无	无	无
	P8	476	0.176855	0.228593	0.840521	0.4376	0.801569	patient	1	55	汉	2164647	2010-01-01	2016-01-01	6	1.68	77.5	93	27.4589	有	无	无	无	有	无	无	无	有	有
	P9	503	0.464014	0.777716	0.964003	0.475627	0.637299	patient	2	44	汉	235173	2009-10-01	2016-01-01	6.25	1.55	65	82	27.0552	有	无	无	无	无	无	无	无	无	无
	P10	478	0.263527	0.334787	0.700967	0.52176	0.796204	patient	1	44	汉	278426	2016-01-01	2016-01-01	0	1.63	69	85	25.9701	有	无	无	无	有	无	无	无	无	无
	C1(对照组)	872	0.530077	0.460722	1.03702	0.68624	1.00058	control	2	50	汉	278637		2016-01-01		1.59	66	82	26.1066	无	无	无	无	无	无	无	无	无	无
	C2	873	0.318612	0.523071	1.0709	0.854373	1.00118	control	1	40	汉	278616		2016-01-01		1.67	66.5	81	23.8445	无	无	无	无	无	无	无	无	有	无
	C3	874	1.06132	0.642937	1.72438	1.03587	1.14022	control	2	45	汉	278660		2016-01-01		1.6	45	68	17.5781	无	无	无	无	无	无	无	无	无	无
	C4	875	0.835332	0.498615	1.32783	0.713973	0.816905	control	2	41	汉	278634		2016-01-01		1.6	60	79	23.4375	无	无	无	无	无	无	无	无	无	无
	C5	876	0.34552	0.500029	1.39801	0.70184	1.02781	control	2	56	汉	278707		2016-01-01		1.53	52	74	22.2137	无	无	无	无	无	无	无	无	无	无
	C6	877	0.245978	0.3164	2.21969	0.681947	0.964499	control	2	33	汉	278630		2016-01-01		1.66	51	74	18.5078	无	无	无	无	无	无	无	无	无	无
	C7	878	0.851516	0.778714	1.56105	1.1388	1.21611	control	2	51	汉	278738		2016-01-01		1.5	55	79	24.4444	无	无	无	无	有	无	无	无	无	无
	C8	879	1.99669	0.728387	1.37895	1.01229	1.07728	control	1	56	汉	278757		2016-01-01		1.6	51	74	19.9219	无	无	无	无	无	无	无	无	有	无
	C9	880	0.515648	0.42501	0.711148	0.617333	0.837003	control	1	39	汉	239373		2016-01-01		1.69	52	75	18.2066	无	无	无	无	无	无	无	无	无	无
	C10	881	0.43853	0.499794	1.30092	0.781947	1.05446	control	2	46	汉	278729		2016-01-01		1.56	64.5	82	26.5039	无	无	无	无	无	无	无	无	无	无
	C11	901	0.357536	0.475053	1.25169	0.69848	1.06293	control	1	40	汉	278797		2016-01-01		1.67	68	85	24.3824	无	无	无	无	无	无	无	无	无	无

## Sheet: BMI, IC6B
	Correlation: BMI, IC6B							v3.90.6
	Sheet1 A1:AH422
	Last updated 30 November 2016 at 13:14 by Jun Wei
	Descriptives
		N	220
	Correlation
		r	0.0805013
		Fisher 95% CI	-0.0523273	0.210531
		Pearson test
		Hypothesized value	0
		t approximation	1.19246
		DF	218
		p-value	0.234378
		H0: ρ = 0 The correlation coefficient ρ of the bivariable population is equal to 0. H1: ρ ≠ 0 The correlation coefficient ρ of the bivariable population is not equal to 0.
															19.9594
															22.1443
															24.3375
															19.6052
															24.974
															23.1834
															23.634
															19.7232
															17.6309
															22.4913
															20.5078
															21.2306
															22.8624
															22.8928
															22.6562
															18.7328
															19.9487
															2.44646
															23.5556
															23.6614
															24.4561
															28.578
															22.6003
															22.5306
															22.6757
															19.1327
															22.8096
															26.1719
															27.4756
															17.8748
															26.6728
															22.8624
															20.202
															24.7409
															20.202
															18.3655
															20.83
															18.424
															20.3244
															20.0692
															23.7332
															23.4375
															22.9568
															19.9594
															30.4272
															25.3444
															24.0882
															24.974
															24.0055
															23.9361
															24.5089
															23.8751
															17.3484
															19.5312
															22.3214
															25.2493
															21.83
															20.1733
															25.711
															26.1224
															21.9713
															28.0404
															18.9745
															24.8591
															21.2084
															22.719
															24.2424
															20.3954
															25.3515
															26.2596
															27.7177
															22.742
															27.9904
															22.4766
															23.7387
															20.4382
															15.5489
															24.0346
															20.7967
															23.8445
															23.2254
															24.5603
															18.4265
															21.2953
															25.721
															20.5457
															17.5383
															22.8928
															25.0657
															18.9866
															24.196
															20.202
															23.4924
															25.5102
															25.4055
															21.0198
															24.4141
															26.5731
															25.9516
															24.3911
															23.3234
															28.3987
															19.91
															25.7657
															29.7619
															20.9572
															25.0995
															17.5781
															22.1453
															17.0562
															21.1073
															22.9481
															22.7732
															24.3865
															20.3074
															26.9531
															25.0361
															21.0517
															28.7197
															23.7812
															21.8724
															21.7738
															24.5089
															21.2245
															27.0416
															28.5156
															20.9042
															17.5781
															20.9572
															23.2335
															23.03
															20.0877
															19.563
															23.4375
															19.433
															19.5312
															21.6311
															20.7008
															20.9573
															23.8054
															20.9366
															27.3646
															23.3355
															23.2335
															25.0593
															18.9866
															18.7328
															23.4952
															24.0238
															20.8117
															24.977
															19.5918
															22.4913
															21.3382
															22.1003
															22.8928
															21.0772
															24.3375
															25.3444
															22.1453
															19.9219
															21.2245
															26.5432
															22.0721
															22.9874
															27.6601
															19.5312
															20.5761
															19.7239
															21.7993
															25.2595
															20.7612
															24.677
															21.83
															24.4352
															21.5556
															17.1875
															18.369
															23.7387
															19.5312
															26.6389
															18.6851
															21.3593
															20.1348
															20
															21.7993
															21.1553
															22.7694
															23.8754
															20.1348
															30.4832
															19.6642
															23.1481
															23.833
															24.6094
															19.4674
															21.7778
															17.4747
															24
															21.0373
															25.5296
															22.4913
															23.2335
															25.0593
															22.8928
															22.5827
															20.0692
															17.7154
															20.0796
															26.1066
															23.8445
															17.5781
															23.4375
															22.2137
															18.5078
															24.4444
															19.9219
															18.2066
															26.5039
															24.3824
															1.19512
															0.960219
															0.937697
															0.987082
															0.958246
															1.09043
															1.11182
															1.1737
															1.02647
															0.961692
															1.21985
															1.09146
															1.19396
															1.02601
															1.14547
															1.20029
															1.14938
															1.26369
															1.0411
															1.09226
															1.12074
															1.10322
															1.08849
															1.15962
															1.06977
															1.02867
															1.49549
															1.27317
															1.11629
															1.10287
															1.14093
															1.39829
															1.26083
															0.927751
															1.20469
															1.01412
															1.322
															1.09593
															1.13512
															1.29387
															1.16489
															1.10311
															0.760937
															1.01787
															0.932408
															1.4359
															1.48631
															1.47118
															1.55435
															1.54301
															1.41279
															1.25996
															1.44758
															1.57419
															1.09174
															0.912262
															1.04943
															1.08441
															1.36035
															1.52519
															1.13423
															1.51194
															1.14213
															1.1096
															1.21411
															1.3055
															0.98383
															0.939527
															1.22337
															1.17421
															1.09059
															0.99749
															1.09366
															0.903048
															1.05232
															0.745493
															1.40877
															1.06552
															1.16874
															1.29804
															1.23437
															1.49741
															1.29856
															1.35187
															1.13262
															1.24277
															1.14701
															1.18159
															1.01596
															1.1075
															1.2314
															1.08142
															1.04112
															1.0434
															1.24682
															1.28016
															1.0588
															1.30805
															1.36818
															1.28427
															1.34341
															1.3149
															1.4437
															1.56903
															1.70794
															1.24133
															0.9361
															1.33036
															1.33167
															1.43535
															1.06042
															1.14825
															1.18078
															1.42856
															1.30592
															1.3831
															1.43256
															1.20854
															1.12907
															1.5804
															1.50534
															1.10265
															1.17824
															0.573047
															1.21312
															1.46155
															0.943236
															1.35416
															1.07707
															1.0538
															0.978923
															1.38358
															1.12025
															0.825863
															1.11554
															1.42592
															1.31919
															1.17655
															1.29465
															1.0361
															0.682394
															1.21479
															1.25086
															1.26714
															1.49349
															1.27447
															1.25186
															1.35142
															1.34538
															1.42085
															1.26737
															1.11755
															1.12899
															1.07705
															1.02579
															1.17025
															1.34103
															1.12443
															1.49385
															1.29954
															1.46589
															1.00913
															1.17861
															1.47809
															1.19491
															1.28035
															1.3005
															1.25401
															1.2295
															1.2883
															1.36769
															1.29755
															1.49758
															0.954932
															1.11191
															1.36166
															1.11004
															1.15001
															1.05089
															1.23953
															1.12692
															0.873044
															1.52131
															1.17028
															0.945595
															1.18593
															1.0848
															1.47998
															1.44904
															1.89821
															1.71122
															1.52604
															1.24521
															1.62008
															1.72519
															1.55268
															1.83153
															1.56914
															1.11829
															1.1133
															1.387
															0.93959
															0.939564
															1.15807
															1.10093
															1.04467
															1.22198
															1.04088
															0.944289
															1.00058
															1.00118
															1.14022
															0.816905
															1.02781
															0.964499
															1.21611
															1.07728
															0.837003
															1.05446
															1.06293
															30.1841
															30.1841
															30.1688
															30.1232
															30.0472
															29.9414
															29.806
															29.6416
															29.4488
															29.2285
															28.9814
															28.7086
															28.4111
															28.0902
															27.747
															27.3829
															26.9994
															26.598
															26.1802
															25.7478
															25.3024
															24.8457
															24.3796
															23.906
															23.4266
															22.9434
															22.4583
															21.9732
															21.49
															21.0106
															20.537
															20.0709
															19.6143
															19.1688
															18.7364
															18.3186
															17.9172
															17.5337
															17.1697
															16.8265
															16.5055
															16.208
															15.9352
															15.6882
															15.4678
															15.2751
															15.1107
															14.9753
															14.8694
															14.7935
															14.7478
															14.7325
															14.7478
															14.7935
															14.8694
															14.9753
															15.1107
															15.2751
															15.4678
															15.6882
															15.9352
															16.208
															16.5055
															16.8265
															17.1697
															17.5337
															17.9172
															18.3186
															18.7364
															19.1688
															19.6143
															20.0709
															20.537
															21.0106
															21.49
															21.9732
															22.4583
															22.9434
															23.4266
															23.906
															24.3796
															24.8457
															25.3024
															25.7478
															26.1802
															26.598
															26.9994
															27.3829
															27.747
															28.0902
															28.4111
															28.7086
															28.9814
															29.2285
															29.4488
															29.6416
															29.806
															29.9414
															30.0472
															30.1232
															30.1688
															30.1841
															1.24512
															1.24512
															1.27703
															1.30864
															1.33985
															1.37052
															1.40053
															1.42977
															1.45811
															1.48545
															1.51169
															1.5367
															1.56041
															1.5827
															1.6035
															1.62273
															1.6403
															1.65615
															1.67022
															1.68245
															1.69279
															1.70119
															1.70764
															1.7121
															1.71455
															1.71499
															1.71341
															1.70982
															1.70424
															1.69668
															1.68718
															1.67577
															1.66249
															1.64741
															1.63058
															1.61206
															1.59194
															1.57028
															1.54717
															1.52272
															1.497
															1.47013
															1.44221
															1.41334
															1.38366
															1.35326
															1.32227
															1.29082
															1.25902
															1.22701
															1.1949
															1.16283
															1.13093
															1.09931
															1.0681
															1.03743
															1.00742
															0.978184
															0.949839
															0.922497
															0.896266
															0.871249
															0.847546
															0.825249
															0.804446
															0.785221
															0.767648
															0.751797
															0.737731
															0.725504
															0.715166
															0.706757
															0.700311
															0.695852
															0.693398
															0.69296
															0.694538
															0.698126
															0.703712
															0.711271
															0.720775
															0.732186
															0.745458
															0.760541
															0.777373
															0.795889
															0.816016
															0.837673
															0.860776
															0.885234
															0.91095
															0.937822
															0.965744
															0.994607
															1.0243
															1.05469
															1.08568
															1.11713
															1.14893
															1.18095
															1.21305
															1.24512
															22.4583
															1.20398
															1
															1
															2
															4
															21
															41
															49
															38
															23
															22
															12
															1
															3
															2
															1
															0
															0
															0
															0
															0
															1
															11
															31
															51
															58
															43
															16
															6
															2

## Sheet: BMI, CV26
	Correlation: BMI, CV26							v3.90.6
	Sheet1 A1:AH422
	Last updated 30 November 2016 at 13:16 by Jun Wei
	Descriptives
		N	200
	Correlation
		rs	0.141242
		Fisher 95% CI	-0.00157702	0.278415
		Spearman test
		t approximation	2.00758
		DF	198
		p-value	0.0460474
		H0: The variables are independent. H1: The variables are are not independent.
															25.2174
															23.6832
															22.6757
															25.3906
															23.3234
															23.4375
															25.2174
															22.4059
															23.8754
															21.9713
															25.9645
															27.2509
															23.833
															35.5556
															27.993
															31.0735
															21.7555
															28.0816
															25.7778
															20.5457
															23.9224
															25.7812
															21.2963
															22.68
															21.643
															26.1719
															18.7305
															31.25
															22.2656
															19.6072
															22.5896
															26.7036
															23.6275
															30.7599
															20.9572
															27.268
															21.1111
															25.0829
															24.6094
															21.0962
															24.2215
															24.9036
															28.2284
															24.3496
															27.4717
															22.6667
															24.3865
															22.4766
															23.8754
															24.4646
															19.8962
															25.9516
															22.6474
															28.7317
															24.8016
															24.4473
															26.0384
															21.7993
															24.7676
															24.2215
															23.0469
															25.3444
															28.4005
															24.8016
															28.4005
															25.9701
															19.721
															18.7328
															26.2188
															20.7612
															22.4913
															25.8876
															25.7117
															21.1553
															23.7118
															24.2187
															24.0346
															26.9896
															22.8329
															22.151
															27.2443
															30.4832
															24.7676
															17.2248
															23.8751
															27.0389
															19.9594
															24.4646
															24.9135
															28.6851
															20.9572
															21.2031
															31.245
															23.533
															22.3954
															27.0169
															25.3902
															24.5243
															22.3948
															22.1893
															29.5858
															28.5156
															14.7038
															25.8264
															20.3619
															26.0375
															26.0375
															25.5937
															22.2222
															20.202
															30.1896
															24.093
															22.6757
															22.1453
															24.841
															23.3564
															23.03
															19.0274
															27.3588
															20.202
															26.7036
															18.7328
															29.4118
															22.3094
															26.7094
															30.1162
															20.7185
															23.5615
															25.9695
															28.764
															23.939
															21.3675
															24.0346
															29.0688
															25.8761
															18.3143
															27.5482
															22.8571
															19.3337
															27.2392
															24.4444
															27.0552
															26.9896
															22.1453
															25.9516
															22.3081
															31.25
															26.7755
															27.268
															28.3531
															24.6097
															22.9481
															23.4375
															32.7705
															36.1988
															22.8928
															26.1619
															19.5312
															27.6817
															24.5243
															34.7209
															22.7732
															23.4221
															27.6817
															22.9591
															26.9598
															23.5078
															21.6263
															25.3906
															28.8889
															20.0796
															26.1224
															22.1443
															19.5717
															30.6748
															22.6644
															31.4879
															22.4913
															18.2183
															35.0128
															27.4406
															22.2656
															26.0146
															27.7177
															20.7031
															20.9566
															26.5731
															23.634
															25.9701
															21.9076
															26.1752
															24.6094
															21.7738
															18.7305
															28.6412
															23.6652
															23.5102
															27.4589
															27.0552
															25.9701
															1.36169
															0.842351
															1.15927
															0.710516
															0.798343
															0.4237
															1.03705
															1.10916
															0.621438
															1.05944
															0.999204
															1.21858
															1.14528
															2.0727
															0.630262
															1.06075
															0.911945
															0.532765
															0.44562
															0.671786
															1.06185
															0.601143
															0.594634
															0.574439
															1.00213
															0.628274
															1.80812
															1.3091
															0.916592
															0.316611
															1.48754
															0.921086
															1.05406
															1.47372
															0.306685
															1.61782
															0.393935
															0.697205
															0.316847
															0.390548
															1.254
															0.886264
															0.456398
															0.775887
															0.899026
															0.825926
															0.831747
															0.871152
															0.710288
															0.504758
															0.717921
															1.11872
															0.427523
															0.560243
															0.442187
															0.942155
															0.696193
															0.959871
															1.21327
															1.02173
															1.59072
															0.695891
															0.977353
															1.15285
															0.519073
															0.654353
															0.317317
															0.704297
															1.894
															0.56609
															1.72917
															0.550364
															0.739296
															0.303251
															0.473974
															1.71833
															0.449014
															0.436134
															0.748357
															0.376443
															0.604755
															1.13473
															0.508531
															0.854825
															1.79869
															0.919627
															0.542471
															0.646154
															0.787786
															0.727273
															0.839934
															2.02681
															0.438621
															0.754486
															0.571772
															0.724398
															0.773085
															1.37724
															1.5311
															0.842123
															0.869676
															0.552699
															0.541609
															1.14249
															0.624043
															0.744455
															0.304612
															0.195779
															0.338862
															0.39843
															0.56572
															0.818686
															1.07165
															0.4303
															0.336559
															0.290525
															0.489853
															0.567316
															0.662426
															0.106853
															1.45724
															1.49021
															1.20268
															0.559414
															0.7759
															0.67046
															0.941088
															0.655694
															0.456987
															2.14
															0.895436
															0.438992
															0.570914
															1.84896
															0.504027
															0.361426
															0.55989
															0.643273
															0.702864
															0.594496
															0.485507
															2.3504
															0.867204
															1.019
															0.187575
															0.284437
															0.841571
															1.10485
															0.381668
															0.774255
															0.938179
															0.707573
															1.49742
															1.08725
															0.864105
															0.370923
															0.314446
															0.874793
															0.462871
															0.885388
															1.20664
															0.735765
															0.702341
															0.327273
															0.325783
															0.328144
															0.554709
															0.510506
															0.496788
															0.871825
															0.764869
															0.892618
															0.656012
															0.393861
															0.569421
															0.600868
															0.379136
															0.92905
															0.552018
															0.974947
															0.688829
															0.534116
															2.52926
															0.581093
															0.689702
															0.535457
															1.72911
															0.392022
															0.815588
															1.2673
															0.779468
															0.475578
															0.411426
															0.729161
															0.547236
															0.659745
															0.378571
															0.176855
															0.464014
															0.263527
															33.2568
															33.2568
															33.2399
															33.189
															33.1045
															32.9867
															32.836
															32.653
															32.4385
															32.1932
															31.9183
															31.6147
															31.2836
															30.9264
															30.5444
															30.1392
															29.7124
															29.2656
															28.8007
															28.3194
															27.8236
															27.3154
															26.7967
															26.2695
															25.736
															25.1982
															24.6583
															24.1184
															23.5807
															23.0471
															22.52
															22.0013
															21.493
															20.9973
															20.516
															20.051
															19.6043
															19.1775
															18.7723
															18.3903
															18.0331
															17.702
															17.3984
															17.1234
															16.8782
															16.6637
															16.4807
															16.33
															16.2121
															16.1276
															16.0768
															16.0598
															16.0768
															16.1276
															16.2121
															16.33
															16.4807
															16.6637
															16.8782
															17.1234
															17.3984
															17.702
															18.0331
															18.3903
															18.7723
															19.1775
															19.6043
															20.051
															20.516
															20.9973
															21.493
															22.0013
															22.52
															23.0471
															23.5807
															24.1184
															24.6583
															25.1982
															25.736
															26.2695
															26.7967
															27.3154
															27.8236
															28.3194
															28.8007
															29.2656
															29.7124
															30.1392
															30.5444
															30.9264
															31.2836
															31.6147
															31.9183
															32.1932
															32.4385
															32.653
															32.836
															32.9867
															33.1045
															33.189
															33.2399
															33.2568
															0.979671
															0.979671
															1.04505
															1.10945
															1.17263
															1.23433
															1.29431
															1.35233
															1.40816
															1.46158
															1.51239
															1.56038
															1.60536
															1.64716
															1.6856
															1.72054
															1.75185
															1.77939
															1.80305
															1.82276
															1.83841
															1.84997
															1.85737
															1.86059
															1.85962
															1.85446
															1.84513
															1.83167
															1.81414
															1.79259
															1.76712
															1.73782
															1.70482
															1.66823
															1.62822
															1.58493
															1.53853
															1.48921
															1.43717
															1.3826
															1.32573
															1.26678
															1.20597
															1.14356
															1.07978
															1.0149
															0.949153
															0.882815
															0.816143
															0.7494
															0.68285
															0.616756
															0.551377
															0.486973
															0.423797
															0.362098
															0.302121
															0.244101
															0.188269
															0.134843
															0.0840358
															0.0360469
															-0.00893412
															-0.0507297
															-0.0891748
															-0.124118
															-0.155421
															-0.18296
															-0.206628
															-0.226329
															-0.241987
															-0.25354
															-0.260942
															-0.264165
															-0.263194
															-0.258035
															-0.248707
															-0.235247
															-0.217709
															-0.196161
															-0.170689
															-0.141393
															-0.108389
															-0.0718072
															-0.0317916
															0.0114995
															0.0578955
															0.107213
															0.159258
															0.213824
															0.270697
															0.329652
															0.390455
															0.452869
															0.516644
															0.581532
															0.647274
															0.713612
															0.780284
															0.847026
															0.913576
															0.979671
															24.6583
															0.798213
															4
															26
															47
															44
															32
															18
															9
															7
															5
															3
															3
															1
															1
															1
															1
															14
															24
															51
															45
															35
															14
															10
															1
															3
															1

## Sheet: 病程
	Distribution: 病程							v3.90.6
	Sheet1 A1:AG422
	Last updated 5 December 2016 at 11:47 by Jun Wei
	Descriptives
		N	200
			Mean	SE	SD	Variance	Skewness	Kurtosis
		病程	1.93983	0.172593	2.44084	5.9577	1.27872	0.47714
															0
															5.91667
															0
															0.0833333
															0
															0
															2.16667
															0
															0.5
															0
															1
															0
															7.33333
															0.416667
															0
															1.33333
															0.0833333
															0.416667
															8.33333
															7.8
															1.25
															0.916667
															0.166667
															5.16667
															0.5
															0.416667
															2.41667
															0.5
															0.333333
															0.416667
															0.416667
															3.41667
															0
															0
															0.333333
															0.5
															7.41667
															0
															0.333333
															0.25
															0
															6.25
															0.0833333
															7.25
															7.25
															6.33333
															1.5
															0
															3.25
															0.0833333
															1.33333
															2.41667
															0.166667
															2.5
															0
															5.41667
															0
															3.16667
															7.08333
															6.58333
															1.41667
															0.25
															1.08333
															0.166667
															3.5
															0.666667
															0.0833333
															0
															0
															5.5
															1.41667
															0
															0.5
															0
															8.75
															1.66667
															6.66667
															4.08333
															1.58333
															4.08333
															2.58333
															2.41667
															0.166667
															0.5
															0.0833333
															0.166667
															0.5
															1.5
															0.0833333
															1.41667
															8.33333
															3.75
															6.16667
															4.08333
															2.41667
															0.5
															3.41667
															3.58333
															0
															1.5
															0
															3.41667
															0.0833333
															8.16667
															2.33333
															1.16667
															0.5
															0
															0
															0.0833333
															0.166667
															0.833333
															1.66667
															0.5
															0.0833333
															0.166667
															2.16667
															0
															7.16667
															0.0833333
															1.5
															0.333333
															0
															5.25
															0
															0.833333
															0.0833333
															0
															3.5
															0
															0
															0
															0
															0
															0
															2.58333
															4.16667
															1.5
															0
															1.25
															0
															0
															2.25
															0
															2.25
															5.5
															0.916667
															0.166667
															0.0833333
															0.5
															6.16667
															3.25
															0
															1.5
															4.16667
															1.58333
															2.5
															3
															5.66667
															1.33333
															0.0833333
															2.41667
															0.25
															2.33333
															1
															0.166667
															1.33333
															0
															4.25
															4.58333
															6.33333
															7.25
															2.41667
															6.25
															0.25
															0.416667
															9.41667
															0
															2
															0.25
															0.166667
															0
															0.166667
															0.25
															0.25
															1.58333
															5.25
															1.33333
															2.66667
															7.33333
															0.0833333
															2.25
															1.16667
															0.0833333
															0
															5.58333
															0.75
															6
															6.25
															0
															0.528951
															0.579883
															0.548134
															0.500492
															0.436491
															0.50051
															0.667342
															0.499517
															0.772268
															0.471029
															0.477472
															0.499913
															0.505836
															0.499929
															0.780214
															0.24105
															0.618959
															0.803857
															0.513906
															0.484066
															0.579568
															0.605408
															0.797561
															0.244768
															0.519983
															0.500045
															0.704393
															0.516511
															0.500257
															0.316245
															0.423431
															0.499746
															0.47914
															0.791508
															0.507264
															0.54546
															0.241095
															0.495788
															0.490351
															0.739324
															0.5
															0.525185
															0.361688
															0.470931
															0.66867
															0.564028
															0.489205
															0.499804
															0.389869
															0.445889
															0.498182
															0.526161
															0.504302
															0.499996
															0.429008
															0.635231
															0.586156
															0.53261
															0.614918
															0.514519
															0.504867
															0.444178
															0.654499
															0.655766
															0.32335
															0.597033
															0.410274
															0.507483
															0.587266
															0.444641
															0.812449
															0.499984
															0.508815
															0.526521
															0.574091
															0.34112
															0.530059
															0.526062
															0.368719
															0.666292
															0.424889
															0.499969
															0.50017
															0.486716
															0.512509
															0.499921
															0.592729
															0.573905
															0.563291
															0.546264
															0.709409
															0.478461
															0.50003
															0.510905
															0.48827
															0.475746
															0.582389
															0.446587
															0.423245
															0.299171
															0.504839
															0.517985
															0.505543
															0.695509
															0.445905
															0.696981
															0.29637
															0.660125
															0.51422
															0.332664
															0.391981
															0.348222
															0.503316
															0.732465
															0.499998
															0.391017
															0.514007
															0.500852
															0.448236
															0.504127
															0.196933
															0.493277
															0.607634
															0.290374
															0.473973
															0.52153
															0.741094
															0.791989
															0.496406
															0.500029
															0.473498
															0.500001
															0.500079
															0.282667
															0.47358
															0.5
															0.603928
															0.503622
															0.344939
															0.535576
															0.497638
															0.703509
															0.374083
															0.519896
															0.503843
															0.590307
															0.515862
															0.500848
															0.412399
															0.421512
															0.503247
															0.461287
															0.807121
															0.50081
															0.291991
															0.467007
															0.600496
															0.500789
															0.507779
															0.500011
															0.759768
															0.311733
															0.500005
															0.398023
															0.577141
															0.507237
															0.501071
															0.500369
															0.51283
															0.802386
															0.480488
															0.293442
															0.499899
															0.499988
															0.442919
															0.303566
															0.450924
															0.393576
															0.499626
															0.499707
															0.22326
															0.496566
															0.57892
															0.434243
															0.676919
															0.239741
															0.500002
															0.747955
															0.800601
															0.218076
															0.509045
															0.472769
															0.754893
															0.501692
															0.550421
															0.486409
															0.49874
															0.767816
															0.643781
															0.76437
															1.93983
															1.93983
															0.01
															0.99
															0
															104
															26
															19
															11
															7
															9
															10
															9
															4
															1
